# Supplementary material for: 2-[(4-Chloro­benz­yl)sulfan­yl]-4-(2-methyl­prop­yl)-6-(phenyl­sulfan­yl)pyrimidine-5-carbonitrile
Source: Acta Crystallogr Sect E Struct Rep Online. 2012 Jun 13;68(Pt 7):o2055–6. doi: 10.1107/S1600536812025810 (PMC3393322; doi:10.1107/S1600536812025810)
Supplement: Supplementary file 2 [file e-68-o2055-Isup2.hkl]

#
# h,k,l, Fc-squared, Fo-squared, sigma(Fo-squared) and status flag
#
data_I
_shelx_title '  P21/c'
_shelx_refln_list_code          4
_shelx_F_calc_maximum      202.63
_exptl_crystal_F_000       888.00
_reflns_d_resolution_high  0.7924
 
loop_
 _symmetry_equiv_pos_as_xyz
 'x, y, z'
 '-x, y+1/2, -z+1/2'
 '-x, -y, -z'
 'x, -y-1/2, z-1/2'
 
_cell_length_a    13.7771
_cell_length_b     8.4961
_cell_length_c    18.5878
_cell_angle_alpha  90.000
_cell_angle_beta   97.559
_cell_angle_gamma  90.000
 
_shelx_F_squared_multiplier     1.000
 
loop_
 _refln_index_h
 _refln_index_k
 _refln_index_l
 _refln_F_squared_calc
 _refln_F_squared_meas
 _refln_F_squared_sigma
 _refln_observed_status
   2   0   0       92.56      122.26      2.03 o
   3   0   0     1749.84     1718.86      9.40 o
   4   0   0     5622.97     5642.07     16.57 o
   5   0   0        8.29       13.14      0.84 o
   6   0   0     1417.02     1403.07     22.61 o
   7   0   0     1031.66     1158.27     29.76 o
   8   0   0      529.96      514.55      7.84 o
   9   0   0      123.29      113.42      6.06 o
  10   0   0       20.37       18.71      2.72 o
  11   0   0      531.04      542.80      8.66 o
  12   0   0      184.34      185.61      6.58 o
  13   0   0       67.47       58.15      5.44 o
  14   0   0        0.37       -1.70      1.78 o
  15   0   0       70.66       70.52      5.22 o
  16   0   0       22.18       17.04      3.34 o
  17   0   0       12.23        9.76      1.30 o
   1   1   0       49.86       62.52      0.80 o
   2   1   0      832.62      893.85      3.90 o
   3   1   0       24.81       24.23      0.70 o
   4   1   0      991.76     1001.02      7.09 o
   5   1   0     1798.49     1862.57     11.34 o
   6   1   0       38.71       20.59      0.96 o
   7   1   0     1672.28     1679.92     10.37 o
   8   1   0      666.87      610.14     10.78 o
   9   1   0       87.08       91.13      3.08 o
  10   1   0       38.95       34.79      2.02 o
  11   1   0     1175.37     1148.70     11.61 o
  12   1   0       79.35       66.56      2.78 o
  13   1   0      178.02      177.34      5.25 o
  14   1   0       93.84       93.76      3.66 o
  15   1   0      102.34      112.94      3.65 o
  16   1   0       26.39       27.56      1.49 o
  17   1   0        6.64        9.39      1.31 o
   0   2   0    13196.49    14202.68    500.41 o
   1   2   0    25527.04    26373.82    226.04 o
   2   2   0     1876.26     1834.57     26.14 o
   3   2   0    10360.89    10081.40     25.95 o
   4   2   0       85.69       91.28      4.16 o
   5   2   0      755.99      676.51      7.16 o
   6   2   0      233.62      255.85      3.66 o
   7   2   0      849.77      794.65     19.06 o
   8   2   0      185.74      170.78      4.63 o
   9   2   0        1.19        3.60      0.68 o
  10   2   0      110.55      109.67      2.65 o
  11   2   0        0.38        1.37      0.61 o
  12   2   0       52.04       59.46      2.58 o
  13   2   0        0.79        0.40      0.57 o
  14   2   0      298.38      278.37      6.09 o
  15   2   0       21.10       14.25      1.10 o
  16   2   0      114.27       95.55      2.88 o
   1   3   0      632.29      570.80      5.90 o
   2   3   0      207.50      215.82      3.81 o
   3   3   0        1.41        5.26      0.89 o
   4   3   0      598.12      563.26      4.91 o
   5   3   0       22.26       17.76      1.56 o
   6   3   0     3391.93     3619.10     25.10 o
   7   3   0      339.38      344.93     11.09 o
   8   3   0      860.56      912.33     15.07 o
   9   3   0       12.97       12.66      1.32 o
  10   3   0     1246.71     1183.47      9.98 o
  11   3   0      152.80      151.05      4.10 o
  12   3   0      106.68      105.19      3.42 o
  13   3   0      118.01      134.27      3.28 o
  14   3   0        1.62        1.95      0.48 o
  15   3   0        8.53       10.12      0.81 o
  16   3   0       10.37       10.24      1.01 o
   0   4   0      832.52      744.90     12.56 o
   1   4   0     1319.62     1492.94     15.12 o
   2   4   0     5898.21     5784.86     25.43 o
   3   4   0      108.25      111.50      2.82 o
   4   4   0     2955.41     2891.03     22.42 o
   5   4   0      194.03      224.61      3.68 o
   6   4   0      853.21      866.11     10.77 o
   7   4   0      485.89      483.78      9.84 o
   8   4   0      348.54      363.71     10.24 o
   9   4   0        3.45        3.89      0.66 o
  10   4   0      495.49      532.94      9.28 o
  11   4   0      103.33      118.23      4.39 o
  12   4   0       45.16       47.26      2.26 o
  13   4   0        1.57        1.59      0.81 o
  14   4   0        1.64        2.68      1.05 o
  15   4   0       46.95       40.57      1.70 o
   1   5   0      491.09      560.70      8.99 o
   2   5   0      361.54      418.88      5.93 o
   3   5   0       43.08       51.60      2.17 o
   4   5   0       34.21       45.05      2.09 o
   5   5   0      341.78      363.82      5.23 o
   6   5   0      110.18      120.90      3.86 o
   7   5   0      497.72      491.69      5.45 o
   8   5   0      607.74      602.57      6.28 o
   9   5   0       11.02       11.14      1.14 o
  10   5   0        6.02        5.96      1.02 o
  11   5   0        0.78        1.34      0.62 o
  12   5   0       12.28       11.31      2.01 o
  13   5   0        2.24        2.08      0.72 o
  14   5   0        1.03        0.91      0.54 o
  15   5   0       21.32       29.14      1.47 o
   0   6   0        0.54        1.80      0.95 o
   1   6   0        1.30        0.96      0.71 o
   2   6   0        0.62        3.45      0.91 o
   3   6   0      426.67      420.95      8.88 o
   4   6   0      482.22      463.26      5.00 o
   5   6   0       68.88       61.09      1.90 o
   6   6   0        1.35        0.21      0.47 o
   7   6   0      186.04      187.39      4.22 o
   8   6   0      202.97      203.74      4.42 o
   9   6   0        5.23        7.27      0.91 o
  10   6   0       11.02       13.57      1.32 o
  11   6   0       17.77       16.27      1.28 o
  12   6   0        9.40        8.98      1.11 o
  13   6   0       20.11       17.38      1.26 o
  14   6   0       45.33       51.84      1.59 o
   1   7   0       10.60        9.74      1.02 o
   2   7   0        3.70        2.59      0.51 o
   3   7   0       33.84       31.16      1.40 o
   4   7   0      136.24      146.59      4.10 o
   5   7   0        8.42        5.62      0.70 o
   6   7   0       77.52       77.24      3.02 o
   7   7   0        9.58        9.32      1.00 o
   8   7   0      154.89      168.91      3.88 o
   9   7   0       18.12       20.86      1.48 o
  10   7   0        0.57        2.14      0.62 o
  11   7   0        0.20       -0.33      0.42 o
  12   7   0       36.24       37.40      2.06 o
  13   7   0        0.67        0.15      0.44 o
   0   8   0        3.47        5.27      1.11 o
   1   8   0       28.35       26.18      1.51 o
   2   8   0      244.64      241.08      4.14 o
   3   8   0       11.99       12.19      1.32 o
   4   8   0      100.77      107.18      4.09 o
   5   8   0       40.66       37.17      2.43 o
   6   8   0        2.67        2.72      0.77 o
   7   8   0        6.50        6.97      0.96 o
   8   8   0       38.86       34.30      1.75 o
   9   8   0       22.51       22.50      2.16 o
  10   8   0        4.05        4.19      0.63 o
  11   8   0        3.15        3.19      0.55 o
   1   9   0        0.15       -0.14      0.48 o
   2   9   0        0.55       -0.31      0.46 o
   3   9   0       15.13       12.21      1.11 o
   4   9   0      171.85      180.33      4.08 o
   5   9   0       13.55       13.05      1.09 o
   6   9   0       43.01       47.33      1.85 o
   7   9   0        0.29        0.78      0.35 o
   8   9   0       28.89       30.25      2.09 o
   9   9   0       18.30       11.60      0.93 o
   0  10   0        2.45        4.43      0.85 o
   1  10   0       21.07       19.95      1.24 o
   2  10   0        5.56        1.91      0.59 o
   3  10   0        0.33       -0.18      0.35 o
   4  10   0        2.63        3.48      0.51 o
   5  10   0       10.45       10.45      0.92 o
   6  10   0        2.30        2.41      0.56 o
 -17   1   1       36.50       40.37      2.73 o
 -16   1   1        0.33        3.38      0.72 o
 -15   1   1      117.10      129.61      3.88 o
 -14   1   1        0.06        0.96      0.77 o
 -13   1   1        1.45        3.94      0.91 o
 -12   1   1      281.50      259.86      5.37 o
 -11   1   1      324.03      349.29      4.85 o
 -10   1   1      219.67      220.19      5.77 o
  -9   1   1     1018.74     1099.84     15.39 o
  -8   1   1      240.85      243.29      4.69 o
  -7   1   1      261.17      266.57      4.51 o
  -6   1   1     3395.92     3663.10     32.46 o
  -5   1   1        0.99        0.86      0.34 o
  -4   1   1      218.88      219.81      2.26 o
  -3   1   1      551.52      488.18      2.82 o
  -2   1   1     1096.28     1124.50      6.55 o
  -1   1   1     9130.44     9147.88     15.17 o
   0   1   1      297.28      273.54      1.48 o
   1   1   1       62.76       56.22      1.18 o
   2   1   1     1302.83     1104.64     13.70 o
   3   1   1       87.87       89.44      1.33 o
   4   1   1     6875.97     6681.25     93.87 o
   5   1   1       32.03       30.36      1.10 o
   6   1   1     6118.89     6516.09     70.20 o
   7   1   1       51.53       72.82      2.24 o
   8   1   1       54.09       47.96      3.17 o
   9   1   1      141.51      136.97      3.84 o
  10   1   1      118.87      107.16      4.53 o
  11   1   1      271.45      260.46      3.92 o
  12   1   1        0.36        1.21      0.70 o
  13   1   1      107.74       90.10      3.78 o
  14   1   1        0.11        0.26      0.75 o
  15   1   1       13.63       13.61      1.71 o
  16   1   1        1.28        0.64      0.44 o
  17   1   1       11.13       10.93      1.26 o
 -16   2   1       40.53       37.46      1.69 o
 -15   2   1        8.53        7.92      0.81 o
 -14   2   1       23.64       17.18      1.37 o
 -13   2   1        9.71        6.93      0.88 o
 -12   2   1        8.99       11.88      1.17 o
 -11   2   1       47.41       48.19      1.67 o
 -10   2   1      950.94      925.75      9.18 o
  -9   2   1       50.05       52.49      2.42 o
  -8   2   1       15.84       17.90      1.82 o
  -7   2   1     1345.65     1377.29     16.23 o
  -6   2   1       73.03       84.22      1.93 o
  -5   2   1       56.01       63.72      1.64 o
  -4   2   1      464.07      438.50      4.26 o
  -3   2   1     1071.96     1020.52     19.41 o
  -2   2   1     7074.27     7019.15     20.80 o
  -1   2   1    23044.02    23922.56    139.11 o
   0   2   1     1297.29     1270.62      9.87 o
   1   2   1      948.18      915.67      9.50 o
   2   2   1     3811.51     3718.50     14.63 o
   3   2   1      341.54      315.56      3.54 o
   4   2   1      193.07      204.21      3.79 o
   5   2   1       53.15       67.10      4.06 o
   6   2   1     2324.85     2494.73     18.83 o
   7   2   1      123.97      127.01      3.67 o
   8   2   1       13.77       16.33      1.76 o
   9   2   1      633.09      628.50     10.87 o
  10   2   1      116.42      121.77      2.61 o
  11   2   1       68.28       72.85      2.29 o
  12   2   1       31.19       32.55      1.96 o
  13   2   1        2.24        5.22      0.89 o
  14   2   1       67.36       70.36      2.59 o
  15   2   1       14.89       14.01      1.10 o
  16   2   1        6.87        6.42      0.68 o
 -16   3   1      103.02      113.22      3.22 o
 -15   3   1        8.93        5.86      2.22 o
 -14   3   1       80.65       86.74      2.39 o
 -13   3   1        9.32       10.00      0.95 o
 -12   3   1       94.63      100.19      3.21 o
 -11   3   1      215.29      218.25      5.74 o
 -10   3   1      614.46      616.26      9.99 o
  -9   3   1       46.41       39.20      2.84 o
  -8   3   1      385.90      364.97      6.35 o
  -7   3   1      861.71      899.30     13.53 o
  -6   3   1      308.79      375.65      7.16 o
  -5   3   1      436.71      464.14      5.12 o
  -4   3   1       95.82       95.44      2.30 o
  -3   3   1      356.59      359.47      5.17 o
  -2   3   1       37.63       37.42      1.34 o
  -1   3   1        1.87        4.86      0.84 o
   0   3   1      605.37      654.36      5.25 o
   1   3   1     1724.82     1527.15      9.39 o
   2   3   1      382.81      410.52      6.29 o
   3   3   1     2877.62     2686.66     14.64 o
   4   3   1     1073.16     1180.76      9.15 o
   5   3   1     5183.02     5173.16     38.20 o
   6   3   1       57.80       69.94      2.27 o
   7   3   1     1432.31     1357.79     13.08 o
   8   3   1        8.04       16.20      1.85 o
   9   3   1      175.01      176.79      5.61 o
  10   3   1      656.50      651.96     10.29 o
  11   3   1        8.67        7.79      1.03 o
  12   3   1      176.23      178.17      4.50 o
  13   3   1       11.18       10.63      1.29 o
  14   3   1        2.90        1.26      0.56 o
  15   3   1       36.99       38.66      2.07 o
  16   3   1        1.27        1.83      0.53 o
 -16   4   1        6.83        7.36      1.03 o
 -15   4   1       11.30        5.46      0.58 o
 -14   4   1        4.75        4.79      1.02 o
 -13   4   1        9.57        8.67      1.19 o
 -12   4   1      100.92       95.44      3.85 o
 -11   4   1      502.59      519.57      9.98 o
 -10   4   1      243.98      242.21      6.22 o
  -9   4   1     1063.92     1064.28      8.21 o
  -8   4   1       13.24       14.36      1.90 o
  -7   4   1        4.57        8.92      1.64 o
  -6   4   1      327.49      321.92      5.65 o
  -5   4   1      223.13      211.13      3.48 o
  -4   4   1     3109.03     3125.05     25.07 o
  -3   4   1      746.67      768.45      7.35 o
  -2   4   1     4464.37     4526.92     33.12 o
  -1   4   1        4.76        5.17      0.56 o
   0   4   1     1764.45     1713.76     13.52 o
   1   4   1      397.43      440.09      5.03 o
   2   4   1     2157.85     2048.44     13.61 o
   3   4   1     3052.45     3191.96     18.48 o
   4   4   1     1575.85     1577.08     13.41 o
   5   4   1      245.55      265.30      4.69 o
   6   4   1      107.84      128.50      3.37 o
   7   4   1       66.64       64.22      3.09 o
   8   4   1       83.51       87.99      3.01 o
   9   4   1       18.42       19.63      1.32 o
  10   4   1       40.35       42.85      2.50 o
  11   4   1        8.31        5.73      0.74 o
  12   4   1      387.16      408.11      6.64 o
  13   4   1        2.72        1.74      0.58 o
  14   4   1       62.03       67.81      2.33 o
  15   4   1       14.56       17.60      1.14 o
 -15   5   1       77.33       79.45      2.42 o
 -14   5   1       53.17       51.37      2.09 o
 -13   5   1      167.63      185.06      4.67 o
 -12   5   1        6.39        5.30      0.95 o
 -11   5   1       16.27       19.12      1.76 o
 -10   5   1       71.66       65.74      2.80 o
  -9   5   1      213.61      233.74      4.67 o
  -8   5   1      110.56      108.24      2.68 o
  -7   5   1      427.80      448.17      4.85 o
  -6   5   1       34.17       35.26      2.08 o
  -5   5   1      277.12      308.41      5.05 o
  -4   5   1       21.07       28.97      1.69 o
  -3   5   1       11.08       14.79      1.45 o
  -2   5   1       88.05      118.10      3.22 o
  -1   5   1      390.20      401.34      7.59 o
   0   5   1      429.62      388.79      7.51 o
   1   5   1      437.07      417.89      7.81 o
   2   5   1     1264.80     1183.13      9.82 o
   3   5   1      502.81      503.27      6.68 o
   4   5   1     1489.26     1349.13      9.99 o
   5   5   1      386.70      377.55      6.17 o
   6   5   1      881.75      798.66     11.45 o
   7   5   1      693.15      668.55      6.43 o
   8   5   1     1185.10     1156.02     15.36 o
   9   5   1      463.83      478.15      6.65 o
  10   5   1      320.07      334.15      6.25 o
  11   5   1       37.86       35.87      1.99 o
  12   5   1        4.01        3.99      0.93 o
  13   5   1       33.82       33.93      2.03 o
  14   5   1        2.32        0.48      0.44 o
  15   5   1        0.37        1.65      0.48 o
 -14   6   1       55.70       61.32      1.77 o
 -13   6   1        2.78        5.13      0.77 o
 -12   6   1        6.62        7.83      0.84 o
 -11   6   1       68.11       76.38      2.71 o
 -10   6   1        2.24        3.01      0.77 o
  -9   6   1        0.00        0.76      0.59 o
  -8   6   1       87.65       87.40      2.91 o
  -7   6   1       11.47       11.81      1.09 o
  -6   6   1      142.42      142.96      2.81 o
  -5   6   1       67.26       62.87      1.59 o
  -4   6   1      128.45      122.62      2.60 o
  -3   6   1     1606.84     1592.43     15.01 o
  -2   6   1       51.15       47.51      2.96 o
  -1   6   1      918.09      872.78     20.95 o
   0   6   1      272.05      295.80      7.43 o
   1   6   1     1058.24     1061.62     14.22 o
   2   6   1       32.46       27.98      2.35 o
   3   6   1      868.54      855.94     10.39 o
   4   6   1      113.54      115.31      2.51 o
   5   6   1      121.89      148.83      3.18 o
   6   6   1        6.52        7.36      0.77 o
   7   6   1      860.46      889.97      9.12 o
   8   6   1      435.29      454.27      6.57 o
   9   6   1       14.13       20.32      1.40 o
  10   6   1       55.54       53.91      2.45 o
  11   6   1       91.30       99.99      3.06 o
  12   6   1        0.29        0.55      0.44 o
  13   6   1       84.24       81.23      2.55 o
  14   6   1       12.09       14.60      1.04 o
 -13   7   1       26.47       16.42      1.05 o
 -12   7   1       44.96       43.36      1.83 o
 -11   7   1        2.85        1.13      0.49 o
 -10   7   1       18.32       23.27      1.48 o
  -9   7   1       25.88       28.38      1.59 o
  -8   7   1       61.59       55.47      2.27 o
  -7   7   1        2.16        2.36      0.58 o
  -6   7   1        4.13        3.91      0.62 o
  -5   7   1        0.33        0.80      0.49 o
  -4   7   1       76.32       78.06      2.64 o
  -3   7   1       25.68       23.26      1.44 o
  -2   7   1        3.56        4.21      0.59 o
  -1   7   1      104.29      101.11      2.66 o
   0   7   1      100.23       90.14      2.67 o
   1   7   1      187.78      180.54      3.80 o
   2   7   1      224.20      210.75      3.85 o
   3   7   1      519.66      523.27      5.67 o
   4   7   1      472.43      474.61      9.58 o
   5   7   1      233.28      233.47      5.16 o
   6   7   1      238.65      236.10      5.25 o
   7   7   1      168.35      168.44      4.43 o
   8   7   1      373.49      368.51      5.62 o
   9   7   1      402.65      436.15      5.82 o
  10   7   1       78.52       71.23      2.46 o
  11   7   1       39.21       39.72      1.62 o
  12   7   1        4.04        4.26      0.55 o
 -11   8   1        1.21        0.98      0.35 o
 -10   8   1        9.30        6.51      0.76 o
  -9   8   1       42.74       43.14      2.53 o
  -8   8   1        3.12        2.55      0.78 o
  -7   8   1       36.56       41.36      2.22 o
  -6   8   1        0.24        0.31      0.59 o
  -5   8   1       76.97       84.54      3.02 o
  -4   8   1       63.79       82.70      3.08 o
  -3   8   1       16.84       19.36      1.48 o
  -2   8   1      598.54      588.23      7.89 o
  -1   8   1      313.71      334.54      5.26 o
   0   8   1      625.35      656.18      7.23 o
   1   8   1       35.27       33.43      1.65 o
   2   8   1      218.48      218.02      3.90 o
   3   8   1      346.73      349.21      7.30 o
   4   8   1       92.52       86.06      3.64 o
   5   8   1        3.48        1.38      0.66 o
   6   8   1        0.93       -0.56      0.56 o
   7   8   1       15.50       16.71      1.33 o
   8   8   1       34.15       39.08      1.83 o
   9   8   1        0.37        0.73      0.52 o
  10   8   1       44.42       49.73      2.71 o
  11   8   1       14.49       11.53      0.91 o
  -9   9   1        0.05        0.11      0.32 o
  -8   9   1        6.27        4.17      0.76 o
  -7   9   1        0.56        1.01      0.74 o
  -6   9   1        0.33       -0.28      0.60 o
  -5   9   1        8.55        6.81      0.79 o
  -4   9   1       60.93       56.49      2.23 o
  -3   9   1      281.12      279.69      5.07 o
  -2   9   1       78.63       84.51      2.46 o
  -1   9   1       91.64       94.72      2.62 o
   0   9   1       53.99       54.95      1.98 o
   1   9   1       22.78       21.52      1.25 o
   2   9   1       47.68       52.96      2.19 o
   3   9   1       42.78       41.21      1.95 o
   4   9   1        0.38        0.68      0.61 o
   5   9   1       89.07       86.26      3.01 o
   6   9   1       68.44       80.63      2.39 o
   7   9   1      136.96      142.67      3.45 o
   8   9   1       62.84       62.68      2.47 o
   9   9   1       46.81       42.21      1.65 o
  -6  10   1        7.36        9.05      0.92 o
  -5  10   1        6.61        5.59      0.71 o
  -4  10   1        0.45        0.15      0.40 o
  -3  10   1        0.34        2.77      0.53 o
  -2  10   1        1.93        1.59      0.34 o
  -1  10   1      149.98      148.96      3.22 o
   0  10   1       67.69       65.42      1.85 o
   1  10   1       18.40       21.68      1.28 o
   2  10   1        0.35       -0.28      0.28 o
   3  10   1        0.29       -0.06      0.36 o
   4  10   1        0.97        0.41      0.26 o
   5  10   1        1.81        2.58      0.42 o
 -17   0   2        0.17        0.62      0.60 o
 -16   0   2       56.91       69.74      4.63 o
 -15   0   2       34.71       44.55      2.69 o
 -14   0   2      405.83      385.17     12.86 o
 -13   0   2      352.97      361.82     11.50 o
 -12   0   2       40.54       46.16      3.18 o
 -11   0   2     2272.93     2246.91     17.22 o
 -10   0   2      244.18      246.42      9.26 o
  -9   0   2     3125.05     3111.46     20.77 o
  -8   0   2      715.60      730.69     19.46 o
  -7   0   2     7474.09     7896.96     44.08 o
  -6   0   2     9503.04    10548.03    123.05 o
  -5   0   2     9043.54     9349.00     99.50 o
  -4   0   2     4641.25     4488.45     29.00 o
  -3   0   2    12326.21    12346.36    347.75 o
  -2   0   2     3714.72     3392.00     13.81 o
  -1   0   2      208.22      261.11     12.28 o
   0   0   2     1138.63     1086.09      6.78 o
   1   0   2    14187.36    14174.85    171.69 o
   2   0   2     4033.05     4147.04     18.67 o
   3   0   2     2592.70     2703.60     16.49 o
   4   0   2       30.73       47.99      2.35 o
   5   0   2     3039.58     3238.90     21.04 o
   6   0   2       68.71       45.01      2.60 o
   7   0   2      626.40      678.81      6.76 o
   8   0   2     4155.39     3947.35     22.06 o
   9   0   2        2.09        3.72      1.36 o
  10   0   2     5609.99     5689.18     48.17 o
  11   0   2      944.66     1000.02     19.03 o
  12   0   2       70.52       63.50      4.40 o
  13   0   2       41.34       53.08      3.51 o
  14   0   2      415.21      432.87     13.80 o
  15   0   2       57.35       55.51      4.50 o
  16   0   2       90.97      102.80      3.35 o
 -17   1   2      148.92      161.60      6.09 o
 -16   1   2      208.60      230.15      5.39 o
 -15   1   2      161.24      179.02      4.50 o
 -14   1   2      257.99      263.17      9.23 o
 -13   1   2      254.63      241.23      5.92 o
 -12   1   2      772.10      748.08      8.95 o
 -11   1   2       97.37       82.16      2.30 o
 -10   1   2      237.04      224.10      5.03 o
  -9   1   2       44.69       47.07      3.75 o
  -8   1   2      147.05      201.68      3.49 o
  -7   1   2        6.45        4.07      0.46 o
  -6   1   2     1568.15     1733.85     13.97 o
  -5   1   2      476.46      496.17      4.90 o
  -4   1   2     2896.69     2842.89     11.18 o
  -3   1   2      400.43      391.48      4.07 o
  -2   1   2     3136.17     2869.36     21.29 o
  -1   1   2     6331.94     6112.28     16.25 o
   0   1   2       12.08        5.42      0.34 o
   1   1   2     2578.23     2253.29     20.06 o
   2   1   2     1105.81      901.59      9.83 o
   3   1   2     4005.43     4044.75     57.54 o
   4   1   2     1638.22     1574.99     11.01 o
   5   1   2     4649.72     4707.42     43.52 o
   6   1   2     4475.07     4613.89     16.51 o
   7   1   2     2146.69     2306.38     12.47 o
   8   1   2      888.63      888.88     11.78 o
   9   1   2      341.41      317.82      5.95 o
  10   1   2      130.01      139.69      3.06 o
  11   1   2      217.22      218.07      3.66 o
  12   1   2       60.16       49.03      2.11 o
  13   1   2      126.94      126.54      4.46 o
  14   1   2        1.21        0.66      0.63 o
  15   1   2      108.34      105.84      4.32 o
  16   1   2       21.38       16.53      1.11 o
 -16   2   2        0.17        0.75      0.39 o
 -15   2   2       22.38       20.82      1.28 o
 -14   2   2       95.16      120.50      3.40 o
 -13   2   2        6.17        8.23      1.04 o
 -12   2   2       53.51       64.15      2.93 o
 -11   2   2        3.80        4.60      1.21 o
 -10   2   2     2495.03     2458.67     17.31 o
  -9   2   2      275.42      284.85      5.57 o
  -8   2   2     2276.67     2311.34     15.09 o
  -7   2   2      468.82      540.26      6.81 o
  -6   2   2     4059.46     4096.44     16.36 o
  -5   2   2       21.74       16.03      0.56 o
  -4   2   2      316.37      311.70      2.67 o
  -3   2   2     3648.56     3668.56      8.94 o
  -2   2   2        4.88        7.85      0.43 o
  -1   2   2     3153.58     2987.16     11.92 o
   0   2   2     4089.07     4063.25     36.90 o
   1   2   2     5685.27     5715.31     39.51 o
   2   2   2     1789.61     1815.43     13.12 o
   3   2   2        1.65        2.36      0.49 o
   4   2   2      682.35      711.50      9.53 o
   5   2   2     8498.05     9184.95     62.37 o
   6   2   2       45.02       59.30      3.38 o
   7   2   2      892.05      787.56      9.61 o
   8   2   2      118.76       88.96      3.95 o
   9   2   2     2299.63     2214.28     20.57 o
  10   2   2      728.18      713.68      7.37 o
  11   2   2     3233.16     3126.20     18.57 o
  12   2   2      140.67      132.14      3.89 o
  13   2   2      217.55      217.20      4.85 o
  14   2   2      135.20      153.83      3.78 o
  15   2   2      134.36      156.64      3.71 o
  16   2   2       96.21      101.74      3.31 o
 -16   3   2      100.28       94.42      2.93 o
 -15   3   2      129.05      138.04      4.55 o
 -14   3   2       34.97       39.98      1.84 o
 -13   3   2      322.00      332.36      5.83 o
 -12   3   2      325.88      348.16      6.23 o
 -11   3   2     1080.98     1036.37     12.15 o
 -10   3   2       66.64       72.67      2.95 o
  -9   3   2        8.02       14.25      1.74 o
  -8   3   2      108.84      114.62      4.62 o
  -7   3   2      293.06      309.93      5.36 o
  -6   3   2      208.50      261.47      4.92 o
  -5   3   2       30.14       30.17      1.04 o
  -4   3   2        4.51        9.45      0.69 o
  -3   3   2      920.19     1028.74     10.78 o
  -2   3   2       24.97       22.85      1.59 o
  -1   3   2       58.76       48.77      1.53 o
   0   3   2     1079.17     1135.81      7.01 o
   1   3   2      221.49      255.69      3.69 o
   2   3   2      128.67      113.28      3.16 o
   3   3   2        4.69        1.38      0.50 o
   4   3   2      862.13      869.09      7.48 o
   5   3   2        5.97        8.85      1.05 o
   6   3   2     1339.76     1420.69     14.12 o
   7   3   2     1569.89     1601.55     13.84 o
   8   3   2      416.89      418.90     12.23 o
   9   3   2      934.56      920.63     10.49 o
  10   3   2      183.37      171.52      3.52 o
  11   3   2      229.92      239.96      5.23 o
  12   3   2       63.37       51.42      2.44 o
  13   3   2       29.12       32.89      2.13 o
  14   3   2        3.32        5.20      0.80 o
  15   3   2        0.04        0.28      0.40 o
  16   3   2       60.59       57.80      3.07 o
 -16   4   2        1.56        0.64      0.43 o
 -15   4   2        1.25        0.62      0.34 o
 -14   4   2       14.01       11.47      1.14 o
 -13   4   2      338.55      381.62      9.36 o
 -12   4   2      138.68      137.36      3.83 o
 -11   4   2      121.22      129.40      4.59 o
 -10   4   2      154.67      150.63      4.92 o
  -9   4   2     1056.45     1088.29      9.01 o
  -8   4   2      451.91      457.76      9.93 o
  -7   4   2     2354.12     2432.26     21.99 o
  -6   4   2       63.94       71.06      2.24 o
  -5   4   2      502.59      478.71      6.77 o
  -4   4   2        0.31        3.98      0.61 o
  -3   4   2      455.54      403.00      5.32 o
  -2   4   2       20.42       20.66      1.21 o
  -1   4   2       70.35       84.25      2.37 o
   0   4   2      105.47      121.47      2.91 o
   1   4   2      508.10      501.60      5.35 o
   2   4   2     2094.47     2188.93     13.81 o
   3   4   2      512.58      529.42      6.44 o
   4   4   2     4238.19     4511.94     27.82 o
   5   4   2       15.82       19.69      1.32 o
   6   4   2      397.03      376.33      5.95 o
   7   4   2       45.38       46.85      2.70 o
   8   4   2      495.84      443.22      6.59 o
   9   4   2      156.19      143.87      3.56 o
  10   4   2       57.56       46.04      2.60 o
  11   4   2       41.83       38.29      2.00 o
  12   4   2      388.07      412.84      6.70 o
  13   4   2       14.41       13.35      1.23 o
  14   4   2       66.72       67.81      2.18 o
  15   4   2      146.70      145.59      5.11 o
 -15   5   2        0.62        1.10      0.38 o
 -14   5   2       14.12       15.02      1.44 o
 -13   5   2       10.43        9.24      1.16 o
 -12   5   2        0.69        1.12      0.55 o
 -11   5   2        8.16        8.46      1.24 o
 -10   5   2      181.57      171.10      4.44 o
  -9   5   2       63.15       59.13      2.36 o
  -8   5   2      480.19      478.12      6.26 o
  -7   5   2      316.86      321.21      4.13 o
  -6   5   2       93.03       90.57      3.36 o
  -5   5   2     1528.26     1630.67     15.33 o
  -4   5   2       40.79       41.81      1.80 o
  -3   5   2        2.46        3.06      0.57 o
  -2   5   2      147.06      150.75      3.23 o
  -1   5   2      106.22       98.46      3.02 o
   0   5   2       46.74       39.33      2.44 o
   1   5   2      716.49      748.25     14.74 o
   2   5   2       12.63       15.28      2.36 o
   3   5   2     1068.08     1073.26     10.65 o
   4   5   2        2.08        4.69      1.07 o
   5   5   2      687.35      676.07     10.60 o
   6   5   2      127.38      135.34      4.13 o
   7   5   2      110.07       91.74      2.29 o
   8   5   2      172.93      190.00      3.84 o
   9   5   2        4.24        5.27      0.75 o
  10   5   2      150.51      144.67      4.12 o
  11   5   2       29.11       29.51      1.56 o
  12   5   2        0.29        0.15      0.38 o
  13   5   2        9.43        5.15      0.82 o
  14   5   2        5.92        5.06      0.66 o
 -14   6   2       22.24       21.56      1.06 o
 -13   6   2        1.55        2.78      0.62 o
 -12   6   2        4.26        4.66      0.68 o
 -11   6   2       60.12       54.33      2.26 o
 -10   6   2      203.77      230.56      5.04 o
  -9   6   2      106.69      110.02      3.24 o
  -8   6   2       12.96       11.50      1.09 o
  -7   6   2       63.47       70.13      2.36 o
  -6   6   2      162.53      175.00      3.12 o
  -5   6   2       24.67       22.61      0.96 o
  -4   6   2      127.26      121.35      2.42 o
  -3   6   2      216.04      194.77      4.82 o
  -2   6   2        0.85        3.56      0.85 o
  -1   6   2       12.51       12.40      1.55 o
   0   6   2       52.05       50.13      3.11 o
   1   6   2       19.73       18.49      1.94 o
   2   6   2        3.98        5.47      1.11 o
   3   6   2      105.96       90.89      3.46 o
   4   6   2      147.29      137.88      3.27 o
   5   6   2      171.10      164.21      3.31 o
   6   6   2      142.61      138.15      3.43 o
   7   6   2      294.21      300.03      5.25 o
   8   6   2        0.23        4.62      0.91 o
   9   6   2       16.06       12.89      1.16 o
  10   6   2        5.77        3.37      0.70 o
  11   6   2        1.11        0.86      0.62 o
  12   6   2        6.02        6.01      0.73 o
  13   6   2        8.02        8.10      0.82 o
  14   6   2        0.19        1.13      0.52 o
 -13   7   2        3.67        3.51      0.51 o
 -12   7   2       19.34       18.31      0.98 o
 -11   7   2       21.13       17.29      1.13 o
 -10   7   2       52.95       53.30      3.15 o
  -9   7   2       81.19       86.10      3.91 o
  -8   7   2        7.01        5.58      0.90 o
  -7   7   2        1.11        0.47      0.50 o
  -6   7   2       11.76        9.86      1.08 o
  -5   7   2       12.63        9.95      0.90 o
  -4   7   2       57.65       54.04      2.24 o
  -3   7   2      343.95      378.57      5.78 o
  -2   7   2      122.92      119.06      3.17 o
  -1   7   2        2.82        1.45      0.47 o
   0   7   2        3.57        3.27      0.48 o
   1   7   2      299.92      307.54      4.22 o
   2   7   2        4.71        5.77      0.70 o
   3   7   2      210.86      204.17      4.67 o
   4   7   2       72.83       72.95      3.37 o
   5   7   2       16.75       15.77      1.39 o
   6   7   2        4.14        4.78      0.84 o
   7   7   2      120.75      125.67      3.81 o
   8   7   2        0.97        1.65      0.66 o
   9   7   2      251.03      261.02      4.99 o
  10   7   2       35.25       27.51      1.49 o
  11   7   2       21.20       21.02      1.14 o
  12   7   2        0.12        0.08      0.54 o
 -11   8   2        9.38        8.00      0.66 o
 -10   8   2       56.46       50.04      2.00 o
  -9   8   2        1.91        2.90      0.69 o
  -8   8   2       95.42      114.92      3.48 o
  -7   8   2       19.03       19.33      1.42 o
  -6   8   2        3.47        2.89      0.80 o
  -5   8   2        8.88        7.30      0.97 o
  -4   8   2       51.16       37.37      2.34 o
  -3   8   2       50.09       46.14      2.23 o
  -2   8   2       75.56       63.55      2.34 o
  -1   8   2       20.62       15.86      1.19 o
   0   8   2       22.10       16.47      1.19 o
   1   8   2       25.29       20.63      1.27 o
   2   8   2      156.28      152.89      4.87 o
   3   8   2      155.74      149.58      4.74 o
   4   8   2        1.32        1.91      0.65 o
   5   8   2        0.29       -0.74      0.74 o
   6   8   2        0.10        0.49      0.67 o
   7   8   2        0.18        0.05      0.41 o
   8   8   2        0.17        0.50      0.44 o
   9   8   2        1.12        2.50      0.57 o
  10   8   2        2.53        2.80      0.58 o
  11   8   2        0.77        0.83      0.48 o
  -9   9   2        7.29        4.46      0.62 o
  -8   9   2        5.23        3.47      1.28 o
  -7   9   2        1.93        1.53      0.62 o
  -6   9   2        0.03        0.09      0.59 o
  -5   9   2       12.83       14.45      1.35 o
  -4   9   2        9.53        7.57      1.08 o
  -3   9   2       93.37       99.20      2.60 o
  -2   9   2        4.71        1.31      0.40 o
  -1   9   2       52.00       54.41      1.77 o
   0   9   2        7.63       10.56      0.90 o
   1   9   2        3.68        3.42      0.61 o
   2   9   2        1.59        0.23      0.47 o
   3   9   2       64.49       68.24      2.86 o
   4   9   2       34.78       37.52      2.65 o
   5   9   2       12.80       11.98      1.14 o
   6   9   2       35.79       38.01      2.22 o
   7   9   2       51.55       49.67      1.90 o
   8   9   2       13.91        9.99      0.94 o
   9   9   2        0.91        0.53      0.35 o
  -6  10   2        6.94        5.78      0.65 o
  -5  10   2       22.38       14.99      1.14 o
  -4  10   2       60.60       54.03      2.27 o
  -3  10   2       50.57       41.01      1.68 o
  -2  10   2        0.02       -0.14      0.33 o
  -1  10   2       15.19       10.66      0.75 o
   0  10   2       29.38       27.71      1.40 o
   1  10   2       33.47       28.45      1.69 o
   2  10   2        0.15        0.06      0.56 o
   3  10   2       52.23       50.20      1.58 o
   4  10   2        2.93        3.44      0.39 o
   5  10   2        1.39        3.68      0.64 o
 -17   1   3       49.03       53.88      2.36 o
 -16   1   3        0.20        0.72      0.39 o
 -15   1   3      143.58      136.34      3.89 o
 -14   1   3       55.75       54.00      2.31 o
 -13   1   3       18.28       16.45      1.57 o
 -12   1   3      350.65      307.64      6.60 o
 -11   1   3       25.88       17.34      1.04 o
 -10   1   3        6.73        8.88      1.02 o
  -9   1   3        7.58        3.03      0.64 o
  -8   1   3      127.29      156.37      3.13 o
  -7   1   3       68.48      119.31      2.56 o
  -6   1   3      686.63      601.23      5.30 o
  -5   1   3     4179.20     4201.70     19.36 o
  -4   1   3        2.42        3.25      0.37 o
  -3   1   3       12.64       10.23      0.83 o
  -2   1   3     1598.02     1544.67      7.50 o
  -1   1   3     6996.49     6656.96     15.91 o
   0   1   3     7925.33     7973.35     51.71 o
   1   1   3     1163.07     1096.00      7.89 o
   2   1   3        2.78        1.66      0.38 o
   3   1   3      985.63      917.90      7.78 o
   4   1   3       42.32       53.44      6.04 o
   5   1   3       18.93       17.50      0.80 o
   6   1   3      774.47      868.24      9.62 o
   7   1   3     1535.71     1715.74     16.59 o
   8   1   3      611.83      677.25      8.02 o
   9   1   3      345.09      379.41      6.63 o
  10   1   3      497.67      482.19      6.94 o
  11   1   3      311.97      313.34      4.43 o
  12   1   3       62.96       59.84      2.60 o
  13   1   3       29.87       34.60      1.93 o
  14   1   3      174.49      209.93      5.40 o
  15   1   3       18.41       19.48      1.89 o
  16   1   3       22.78       22.66      1.00 o
 -16   2   3       13.65       13.54      1.07 o
 -15   2   3        0.05       -0.34      0.39 o
 -14   2   3       27.78       35.26      1.83 o
 -13   2   3        2.24        0.59      0.72 o
 -12   2   3      745.82      714.33      9.99 o
 -11   2   3      154.63      156.42      3.20 o
 -10   2   3       90.43       78.06      3.26 o
  -9   2   3      184.45      192.00      4.54 o
  -8   2   3       17.98       11.73      1.44 o
  -7   2   3      216.00      230.47      5.44 o
  -6   2   3     1606.24     1616.58     10.70 o
  -5   2   3       53.74       63.88      1.18 o
  -4   2   3      311.95      289.85      2.28 o
  -3   2   3     2320.36     2210.73     25.75 o
  -2   2   3      812.95      763.45      4.50 o
  -1   2   3     4093.34     4027.15     11.47 o
   0   2   3    41057.02    43191.32    436.51 o
   1   2   3      269.90      281.46      2.52 o
   2   2   3     1187.80     1098.57     18.97 o
   3   2   3        9.55        8.59      0.83 o
   4   2   3      324.74      341.05      5.37 o
   5   2   3     1482.66     1579.55     12.57 o
   6   2   3       66.36       65.14      2.73 o
   7   2   3     1186.04     1208.74     24.58 o
   8   2   3       10.96       11.00      1.29 o
   9   2   3     1264.77     1252.29     59.08 o
  10   2   3      538.14      549.63      6.16 o
  11   2   3       46.11       51.46      2.49 o
  12   2   3        3.26        2.51      0.86 o
  13   2   3      115.11      118.44      3.59 o
  14   2   3       19.00       17.89      1.31 o
  15   2   3        9.41       10.16      0.89 o
  16   2   3        0.23        0.16      0.35 o
 -16   3   3       30.73       36.24      1.78 o
 -15   3   3       22.75       22.92      1.59 o
 -14   3   3       35.67       36.20      1.75 o
 -13   3   3       46.45       39.18      2.02 o
 -12   3   3       54.85       56.82      2.53 o
 -11   3   3       80.07       78.64      2.63 o
 -10   3   3       24.45       28.01      1.44 o
  -9   3   3       83.57       87.42      4.26 o
  -8   3   3      523.13      515.44      9.87 o
  -7   3   3       48.01       87.97     10.33 o
  -6   3   3      706.45      659.92      7.42 o
  -5   3   3      210.39      201.41      3.12 o
  -4   3   3     3761.96     3739.05     35.20 o
  -3   3   3        3.36        3.89      0.79 o
  -2   3   3      195.11      312.01      5.94 o
  -1   3   3      197.68      223.22      2.89 o
   0   3   3     1692.64     1496.63     11.74 o
   1   3   3      795.71      717.87      8.24 o
   2   3   3      688.68      667.36      6.48 o
   3   3   3       20.08       38.92      1.54 o
   4   3   3      497.04      571.31      7.62 o
   5   3   3       33.94       37.14      1.70 o
   6   3   3      127.67      138.80      3.47 o
   7   3   3        0.29        0.93      0.50 o
   8   3   3      590.22      594.47     14.60 o
   9   3   3       18.08       19.03      1.44 o
  10   3   3      847.01      816.31      7.02 o
  11   3   3       13.02       15.52      1.42 o
  12   3   3        1.60        1.30      0.57 o
  13   3   3      458.77      452.28      7.78 o
  14   3   3       91.09       86.83      2.70 o
  15   3   3      221.03      223.71      4.02 o
  16   3   3       12.75       13.93      1.44 o
 -16   4   3        3.55        3.37      0.73 o
 -15   4   3        5.19        5.64      0.64 o
 -14   4   3       12.60       15.29      1.10 o
 -13   4   3       45.56       51.17      2.63 o
 -12   4   3       46.05       48.16      2.31 o
 -11   4   3     1358.74     1405.75     21.15 o
 -10   4   3      331.56      334.15      7.28 o
  -9   4   3     1478.13     1413.69     11.79 o
  -8   4   3     1327.68     1343.05     17.04 o
  -7   4   3      992.01     1029.21     14.29 o
  -6   4   3      662.27      709.26      8.86 o
  -5   4   3     1278.40     1179.25     14.13 o
  -4   4   3       31.74       28.04      1.29 o
  -3   4   3      587.35      570.61      5.69 o
  -2   4   3        0.30        1.29      0.39 o
  -1   4   3     1446.03     1597.00     13.20 o
   0   4   3      143.98      132.61      3.01 o
   1   4   3     2194.31     2211.14     16.21 o
   2   4   3     1181.99     1262.73     10.26 o
   3   4   3        8.74        9.38      0.88 o
   4   4   3     1894.43     1916.98     12.63 o
   5   4   3      243.60      266.19      4.93 o
   6   4   3       15.86       13.11      1.42 o
   7   4   3       52.95       56.11      2.59 o
   8   4   3      954.73      970.04     12.21 o
   9   4   3       63.41       55.46      2.02 o
  10   4   3      143.96      142.93      4.58 o
  11   4   3        2.55        3.92      0.70 o
  12   4   3      110.67      117.44      3.61 o
  13   4   3      150.30      165.72      3.87 o
  14   4   3       11.81       16.75      1.11 o
  15   4   3       40.66       45.61      2.07 o
 -15   5   3       29.45       28.30      1.60 o
 -14   5   3       38.30       40.31      1.84 o
 -13   5   3      142.67      155.26      3.91 o
 -12   5   3       71.99       80.31      2.86 o
 -11   5   3      265.89      254.37      6.35 o
 -10   5   3      134.18      122.54      4.52 o
  -9   5   3       78.21       82.09      2.78 o
  -8   5   3       48.25       57.79      1.81 o
  -7   5   3      417.52      423.75      4.73 o
  -6   5   3      383.43      381.92      8.26 o
  -5   5   3      736.19      691.04      8.95 o
  -4   5   3       73.80       54.30      2.43 o
  -3   5   3     1435.33     1410.17     10.11 o
  -2   5   3      605.83      597.44      7.52 o
  -1   5   3      738.04      689.41     13.42 o
   0   5   3      448.18      435.59      8.07 o
   1   5   3      412.74      428.53      8.15 o
   2   5   3        9.40       16.45      1.37 o
   3   5   3       11.26       11.95      1.54 o
   4   5   3        0.23        1.47      0.66 o
   5   5   3       20.37       21.68      1.96 o
   6   5   3       22.37       22.25      1.43 o
   7   5   3      213.69      201.72      3.74 o
   8   5   3       67.87       74.28      2.60 o
   9   5   3      155.94      160.16      4.36 o
  10   5   3        0.20        0.84      0.55 o
  11   5   3       23.77       27.58      1.52 o
  12   5   3       99.95      103.68      2.62 o
  13   5   3       13.67       15.90      1.06 o
  14   5   3      105.66      104.58      3.57 o
 -14   6   3      123.83      115.77      2.92 o
 -13   6   3       26.29       25.30      1.21 o
 -12   6   3      180.83      184.33      3.87 o
 -11   6   3       92.24       93.97      3.64 o
 -10   6   3      373.41      398.72      7.89 o
  -9   6   3       98.76      111.31      3.63 o
  -8   6   3      473.71      454.13      6.81 o
  -7   6   3       63.90       64.34      2.27 o
  -6   6   3      261.80      247.31      3.27 o
  -5   6   3       85.24       93.07      1.97 o
  -4   6   3      169.54      148.73      2.55 o
  -3   6   3        8.71        9.57      1.34 o
  -2   6   3       24.16       31.94      2.39 o
  -1   6   3       37.04       44.00      2.89 o
   0   6   3      192.87      187.56      6.35 o
   1   6   3      143.49      166.84     13.19 o
   2   6   3      857.25      906.11     11.06 o
   3   6   3      832.10      937.89     25.26 o
   4   6   3        2.13        3.34      0.66 o
   5   6   3      159.16      148.35      3.18 o
   6   6   3       26.00       18.53      1.28 o
   7   6   3      649.99      670.35     12.03 o
   8   6   3      630.75      662.27      7.75 o
   9   6   3      379.46      385.36      5.78 o
  10   6   3        9.52        8.51      0.95 o
  11   6   3      263.21      259.23      4.71 o
  12   6   3       94.54       93.54      2.81 o
  13   6   3       40.98       37.55      1.61 o
 -13   7   3       14.18       13.25      1.40 o
 -12   7   3        7.66        8.83      0.70 o
 -11   7   3        2.25        1.22      0.42 o
 -10   7   3       59.78       48.57      2.11 o
  -9   7   3        2.32        5.42      1.07 o
  -8   7   3       22.62       23.41      1.56 o
  -7   7   3       83.38       69.96      2.34 o
  -6   7   3       44.75       46.46      1.93 o
  -5   7   3      228.76      210.70      4.02 o
  -4   7   3      371.77      377.01      5.28 o
  -3   7   3      237.17      219.10      4.35 o
  -2   7   3      471.89      468.56     10.22 o
  -1   7   3      281.60      266.94      3.93 o
   0   7   3      217.49      216.24      3.74 o
   1   7   3      274.66      242.27      4.41 o
   2   7   3       25.33       24.74      1.44 o
   3   7   3        1.61        2.60      1.04 o
   4   7   3       82.66       88.93      3.69 o
   5   7   3       72.31       82.48      3.58 o
   6   7   3       12.14       12.78      1.28 o
   7   7   3        0.65        1.99      1.05 o
   8   7   3        2.12        1.45      0.65 o
   9   7   3       13.72       10.55      1.06 o
  10   7   3       15.55       15.67      1.32 o
  11   7   3       36.32       38.47      1.75 o
  12   7   3       22.47       20.76      1.34 o
 -11   8   3      114.18      110.98      2.36 o
 -10   8   3      268.24      267.49      9.83 o
  -9   8   3      348.22      368.07      5.90 o
  -8   8   3       64.27       64.29      2.34 o
  -7   8   3      261.31      274.51      8.89 o
  -6   8   3       78.23       92.21      2.49 o
  -5   8   3      170.89      184.89      3.98 o
  -4   8   3      190.93      203.94      4.16 o
  -3   8   3       27.98       30.63      1.90 o
  -2   8   3        4.33        5.18      0.66 o
  -1   8   3        0.07        0.57      0.50 o
   0   8   3       58.57       58.29      2.16 o
   1   8   3       24.33       24.23      1.57 o
   2   8   3      222.29      233.73      5.76 o
   3   8   3       66.21       72.76      3.31 o
   4   8   3        5.66       10.12      1.32 o
   5   8   3        3.35        1.07      0.82 o
   6   8   3       36.89       35.59      2.23 o
   7   8   3       30.80       28.22      1.58 o
   8   8   3       15.39       21.45      1.29 o
   9   8   3       11.80       13.97      1.09 o
  10   8   3       48.02       44.79      1.83 o
  -9   9   3       25.56       18.24      1.18 o
  -8   9   3       11.23        9.46      1.20 o
  -7   9   3        6.61        6.36      1.31 o
  -6   9   3       76.71       69.58      2.68 o
  -5   9   3       90.21       93.83      3.27 o
  -4   9   3      219.21      212.46      7.28 o
  -3   9   3        1.29        0.62      0.45 o
  -2   9   3        2.63        2.95      0.54 o
  -1   9   3      129.98      141.95      2.81 o
   0   9   3      146.78      147.27      3.14 o
   1   9   3       25.24       26.28      1.29 o
   2   9   3       13.65       12.22      1.06 o
   3   9   3       14.81       13.33      1.31 o
   4   9   3        8.44        4.87      0.75 o
   5   9   3        3.02        2.37      0.57 o
   6   9   3       16.27       14.29      1.43 o
   7   9   3        6.53        5.68      0.91 o
   8   9   3        1.29        1.50      0.34 o
  -6  10   3       20.10       22.55      1.20 o
  -5  10   3        1.47        0.68      0.38 o
  -4  10   3        3.05        4.69      1.66 o
  -3  10   3        2.93        5.29      0.83 o
  -2  10   3        1.40        0.91      0.36 o
  -1  10   3        1.96        2.10      0.76 o
   0  10   3        0.57        1.55      0.63 o
   1  10   3       26.47       29.15      1.91 o
   2  10   3        2.74        1.02      1.31 o
   3  10   3        9.80       12.01      1.43 o
   4  10   3        0.58        0.32      0.23 o
   5  10   3       21.37       25.53      2.01 o
 -17   0   4       78.94       69.54      3.66 o
 -16   0   4      172.46      179.87      7.44 o
 -15   0   4        0.12        1.04      1.23 o
 -14   0   4      134.91      136.76      7.40 o
 -13   0   4      344.26      296.63     11.31 o
 -12   0   4      360.49      338.18     12.20 o
 -11   0   4      922.64      850.14     14.53 o
 -10   0   4     1195.39     1154.84     13.55 o
  -9   0   4       12.36        6.60      2.67 o
  -8   0   4       69.65       70.98      4.79 o
  -7   0   4      391.35      393.51      6.63 o
  -6   0   4      127.61      129.58      3.51 o
  -5   0   4       30.73       24.76      6.75 o
  -4   0   4      930.52      870.50      7.71 o
  -3   0   4     6316.72     5378.08    275.09 o
  -2   0   4     7036.95     7027.19    340.40 o
  -1   0   4     9558.38     8900.53    140.68 o
   0   0   4     4484.49     4354.63     80.93 o
   1   0   4     4122.00     3860.96     28.63 o
   2   0   4       62.56       52.61      2.58 o
   3   0   4     9407.63     9646.50     39.64 o
   4   0   4      348.72      357.98      7.78 o
   5   0   4     4429.41     4481.21     29.67 o
   6   0   4        8.35        6.59      1.18 o
   7   0   4     1672.05     1598.93     19.36 o
   8   0   4      151.22      134.83      4.44 o
   9   0   4        2.11        0.95      1.01 o
  10   0   4      634.87      707.68     13.20 o
  11   0   4        3.12        7.16      1.34 o
  12   0   4        0.88        1.16      1.00 o
  13   0   4       10.71       17.58      3.46 o
  14   0   4        8.42        6.52      1.88 o
  15   0   4       11.62       12.81      2.11 o
  16   0   4      142.91      131.63      3.47 o
 -17   1   4        8.68        6.06      0.76 o
 -16   1   4        3.92        2.55      0.81 o
 -15   1   4        5.47        9.33      1.16 o
 -14   1   4       19.62       20.95      1.71 o
 -13   1   4       65.29       71.13      3.04 o
 -12   1   4       76.09       83.65      3.35 o
 -11   1   4      293.65      251.81      4.93 o
 -10   1   4       56.63       52.32      3.33 o
  -9   1   4        1.31        3.13      0.56 o
  -8   1   4     2158.91     2084.78     11.67 o
  -7   1   4     3309.16     3471.03     20.69 o
  -6   1   4     1571.73     1463.43     19.35 o
  -5   1   4     1650.77     1527.85      8.30 o
  -4   1   4     4745.51     4332.19     37.58 o
  -3   1   4     1727.83     1553.04     10.50 o
  -2   1   4    19882.05    20160.34    167.27 o
   0   1   4     8957.75     8796.74     16.73 o
   1   1   4       96.02       97.10      1.70 o
   2   1   4     1144.09     1183.90      8.98 o
   3   1   4      621.26      652.13      7.15 o
   4   1   4      226.37      201.09      4.21 o
   5   1   4      782.50      808.09      9.00 o
   6   1   4     2149.76     2504.84     18.17 o
   7   1   4      162.22      194.39      4.09 o
   8   1   4       21.32       27.68      1.76 o
   9   1   4      147.29      152.87      5.54 o
  10   1   4       44.20       44.28      1.78 o
  11   1   4       94.27       99.41      3.04 o
  12   1   4       66.11       59.72      2.63 o
  13   1   4      224.58      232.86      4.97 o
  14   1   4      102.89       95.18      3.58 o
  15   1   4      148.91      151.70      4.81 o
  16   1   4       73.11       63.80      4.89 o
 -16   2   4        9.09        5.78      0.68 o
 -15   2   4        2.73        3.36      0.71 o
 -14   2   4       13.01       14.36      1.38 o
 -13   2   4       36.57       42.83      2.49 o
 -12   2   4      521.92      515.32     10.47 o
 -11   2   4      162.96      151.39      3.22 o
 -10   2   4      294.78      285.66      6.23 o
  -9   2   4      947.85      931.49     22.87 o
  -8   2   4      608.49      671.35      7.88 o
  -7   2   4      425.57      447.17      6.04 o
  -6   2   4      208.15      234.67      3.38 o
  -5   2   4      187.92      206.91      2.49 o
  -4   2   4     1504.09     1395.73      6.21 o
  -3   2   4     1829.86     1892.82     12.81 o
  -2   2   4    15880.97    15701.43     33.57 o
  -1   2   4        4.61        1.44      0.57 o
   0   2   4    11457.58    11381.03     24.78 o
   1   2   4     1694.21     1665.35     10.09 o
   2   2   4     4483.72     4276.92    131.18 o
   3   2   4      730.55      781.98      8.43 o
   4   2   4     5200.78     5442.89     24.05 o
   5   2   4        7.97       17.17      1.16 o
   6   2   4      412.87      336.30     12.79 o
   7   2   4       93.95       76.36      3.25 o
   8   2   4      275.73      274.12     15.38 o
   9   2   4      176.61      182.37      4.86 o
  10   2   4      116.60      112.44      3.13 o
  11   2   4       25.75       18.40      1.51 o
  12   2   4      574.22      600.45      8.29 o
  13   2   4        0.65        0.79      0.66 o
  14   2   4       69.76       77.81      2.60 o
  15   2   4        3.27        2.74      0.91 o
  16   2   4       13.82       15.87      1.12 o
 -16   3   4        1.07        2.72      0.65 o
 -15   3   4       27.84       24.59      1.24 o
 -14   3   4       28.67       23.21      1.65 o
 -13   3   4       46.02       48.37      2.22 o
 -12   3   4       18.63       16.89      1.21 o
 -11   3   4       61.41       68.56      2.46 o
 -10   3   4       12.33       10.53      0.90 o
  -9   3   4      189.61      167.19      5.94 o
  -8   3   4      332.13      343.17      8.13 o
  -7   3   4     1932.08     1900.68     23.11 o
  -6   3   4       18.22       16.46      1.18 o
  -5   3   4     1190.49     1081.03      7.59 o
  -4   3   4     2357.38     2415.37     13.07 o
  -3   3   4     3352.39     3391.28     12.03 o
  -2   3   4     1571.44     1571.29     11.90 o
  -1   3   4     8154.35     8305.59     24.02 o
   0   3   4     2634.80     2773.01     13.26 o
   1   3   4       89.50       83.50      1.42 o
   2   3   4     1090.32     1113.49     10.85 o
   3   3   4     1987.08     2192.64     12.57 o
   4   3   4     1201.01     1368.65     10.08 o
   5   3   4       61.41       55.16      2.16 o
   6   3   4     1185.46     1275.49     10.95 o
   7   3   4      471.01      496.55      8.61 o
   8   3   4       77.55       91.85      3.14 o
   9   3   4       18.13       16.17      2.09 o
  10   3   4      383.70      383.61      7.56 o
  11   3   4       15.62       21.30      1.55 o
  12   3   4       21.18       20.10      1.55 o
  13   3   4       77.83       73.81      3.15 o
  14   3   4      188.34      186.52      3.83 o
  15   3   4        2.91        2.06      0.47 o
 -16   4   4       12.03       12.89      1.36 o
 -15   4   4        8.68        6.77      1.14 o
 -14   4   4       63.01       71.10      2.83 o
 -13   4   4        0.92        2.18      0.68 o
 -12   4   4       86.58       83.05      2.63 o
 -11   4   4      119.37      134.08      4.61 o
 -10   4   4      356.17      345.25      7.35 o
  -9   4   4       42.61       50.05      2.28 o
  -8   4   4      897.18      920.01     10.75 o
  -7   4   4      404.04      446.63      9.40 o
  -6   4   4      326.58      360.00      6.09 o
  -5   4   4       81.18       89.56      2.93 o
  -4   4   4       21.54       28.61      1.61 o
  -3   4   4      141.88      125.14      3.61 o
  -2   4   4      153.93      183.01      3.16 o
  -1   4   4      117.04       89.53      2.47 o
   0   4   4       70.28       93.94      2.67 o
   1   4   4     4595.60     4501.64     20.40 o
   2   4   4       35.71       29.05      2.03 o
   3   4   4      759.40      726.88     10.17 o
   4   4   4      115.19      111.47      3.08 o
   5   4   4      201.26      165.73      3.99 o
   6   4   4       97.82      115.46      3.50 o
   7   4   4        0.90        0.98      0.45 o
   8   4   4       20.97       16.52      1.50 o
   9   4   4      157.17      156.83      3.62 o
  10   4   4       69.59       69.41      3.22 o
  11   4   4        5.35        5.71      1.02 o
  12   4   4       28.29       32.62      1.61 o
  13   4   4       31.03       29.25      1.63 o
  14   4   4       88.49       96.15      2.46 o
  15   4   4        0.70        0.39      0.28 o
 -15   5   4       36.83       26.47      1.40 o
 -14   5   4        1.70        3.88      0.60 o
 -13   5   4        0.66        0.66      0.42 o
 -12   5   4       98.58      112.28      3.35 o
 -11   5   4      340.74      351.42      8.56 o
 -10   5   4      329.94      339.62      7.48 o
  -9   5   4       45.17       37.83      1.85 o
  -8   5   4      391.94      383.42      4.64 o
  -7   5   4        0.25        1.40      0.37 o
  -6   5   4      870.44      850.21     12.24 o
  -5   5   4       42.14       58.06      2.61 o
  -4   5   4      536.84      522.66      7.52 o
  -3   5   4       43.59       46.00      1.82 o
  -2   5   4       79.38       77.69      2.69 o
  -1   5   4      233.77      241.85      6.01 o
   0   5   4     1603.43     1655.10     16.03 o
   1   5   4      110.40      123.49      3.69 o
   2   5   4       43.68       44.89      2.83 o
   3   5   4     1021.86     1098.59     13.95 o
   4   5   4        1.86        3.52      0.89 o
   5   5   4      256.52      261.81      6.97 o
   6   5   4       23.86       24.66      1.27 o
   7   5   4        4.89        5.42      0.81 o
   8   5   4      979.44      953.68     10.49 o
   9   5   4      116.20      126.35      3.87 o
  10   5   4        3.78        4.37      1.04 o
  11   5   4       41.95       40.84      1.83 o
  12   5   4        7.73        9.79      0.86 o
  13   5   4       45.22       45.83      1.71 o
  14   5   4        3.61        2.67      0.52 o
 -14   6   4        1.40        3.21      0.50 o
 -13   6   4        1.45        2.39      0.37 o
 -12   6   4       26.22       18.14      1.26 o
 -11   6   4        1.20        1.79      0.75 o
 -10   6   4       12.53        7.94      1.23 o
  -9   6   4       71.05       76.13      3.00 o
  -8   6   4       49.78       58.43      2.16 o
  -7   6   4        2.02        3.39      0.61 o
  -6   6   4        5.33        3.10      0.39 o
  -5   6   4       94.34       92.07      1.98 o
  -4   6   4       17.67       22.20      1.00 o
  -3   6   4       46.82       51.28      2.01 o
  -2   6   4        0.45       -0.40      0.69 o
  -1   6   4      292.30      301.89      7.54 o
   0   6   4      250.09      264.47      5.96 o
   1   6   4      254.73      268.68      7.51 o
   2   6   4       86.97       87.28      4.35 o
   3   6   4       35.34       31.24      2.04 o
   4   6   4      102.94       96.29      3.16 o
   5   6   4      112.60      115.33      2.82 o
   6   6   4       45.89       38.30      2.09 o
   7   6   4       30.85       28.53      1.88 o
   8   6   4       20.21       19.61      1.53 o
   9   6   4       11.81       17.17      1.43 o
  10   6   4       13.53       13.39      1.19 o
  11   6   4       16.92       18.54      1.09 o
  12   6   4        0.05       -0.35      0.36 o
  13   6   4        5.09        8.57      0.94 o
 -13   7   4        4.30        3.97      0.78 o
 -12   7   4        0.65        0.31      0.43 o
 -11   7   4        3.39        1.87      0.44 o
 -10   7   4        1.88        3.90      0.72 o
  -9   7   4        4.33        4.72      0.78 o
  -8   7   4      111.31      114.51      3.20 o
  -7   7   4       53.88       67.53      2.52 o
  -6   7   4        7.58        6.56      0.76 o
  -5   7   4      331.66      354.39      5.71 o
  -4   7   4        4.97        4.50      0.77 o
  -3   7   4       27.52       26.30      1.52 o
  -2   7   4       28.17       28.34      1.63 o
  -1   7   4        8.13        7.09      0.83 o
   0   7   4        4.77        5.66      0.90 o
   1   7   4      112.33       99.93      2.81 o
   2   7   4      121.51      138.61      4.24 o
   3   7   4      461.95      442.04      9.69 o
   4   7   4      462.34      471.53      8.36 o
   5   7   4       13.46       15.10      1.60 o
   6   7   4      457.93      465.76      7.11 o
   7   7   4       17.32       14.47      1.31 o
   8   7   4       88.15       90.62      2.98 o
   9   7   4        8.52        6.99      0.83 o
  10   7   4        4.35        4.12      0.71 o
  11   7   4       21.53       19.86      1.21 o
  12   7   4        5.23        2.40      0.43 o
 -11   8   4        3.76        2.50      0.42 o
 -10   8   4       16.19       18.07      1.13 o
  -9   8   4       61.12       52.53      1.93 o
  -8   8   4       13.15       12.55      1.08 o
  -7   8   4        0.52        1.15      0.48 o
  -6   8   4        2.43        0.84      0.41 o
  -5   8   4       22.71       18.83      1.19 o
  -4   8   4        2.32        2.19      0.59 o
  -3   8   4        3.96        1.86      0.61 o
  -2   8   4        0.87        0.86      0.58 o
  -1   8   4        0.55        0.58      0.59 o
   0   8   4       69.23       61.56      2.47 o
   1   8   4        0.14        0.38      0.43 o
   2   8   4        8.54       11.44      1.22 o
   3   8   4      224.26      227.19      5.65 o
   4   8   4       10.79       12.12      1.71 o
   5   8   4       25.96       28.15      2.36 o
   6   8   4       76.16       77.98      3.20 o
   7   8   4       56.23       58.09      2.59 o
   8   8   4       12.03       15.24      1.04 o
   9   8   4       12.28        8.44      0.81 o
  10   8   4       31.33       30.65      1.54 o
  -9   9   4       13.36       17.34      1.09 o
  -8   9   4        3.34        2.22      0.60 o
  -7   9   4       18.95       21.54      1.68 o
  -6   9   4        2.06        3.25      0.85 o
  -5   9   4        1.15        0.74      0.60 o
  -4   9   4        7.26        7.82      0.98 o
  -3   9   4       76.33       81.61      2.67 o
  -2   9   4       26.84       25.16      1.53 o
  -1   9   4        1.06        1.66      0.55 o
   0   9   4        2.87        2.65      0.67 o
   1   9   4        0.05       -0.39      0.58 o
   2   9   4       11.21       12.74      1.23 o
   3   9   4        4.20        6.14      0.97 o
   4   9   4        0.81        0.16      0.39 o
   5   9   4        5.68        4.29      0.61 o
   6   9   4       18.17       18.54      1.08 o
   7   9   4       13.27       12.58      0.95 o
   8   9   4        0.06        1.74      0.63 o
  -5  10   4       25.40       22.40      1.33 o
  -4  10   4       13.16       10.86      1.03 o
  -3  10   4       46.13       39.66      2.84 o
  -2  10   4       36.82       34.34      2.06 o
  -1  10   4       22.94       28.06      1.38 o
   0  10   4       30.86       32.01      2.00 o
   1  10   4        0.36        0.88      0.90 o
   2  10   4       60.54       57.14      2.51 o
   3  10   4        0.84        0.86      0.52 o
   4  10   4        1.44        1.45      0.42 o
 -17   1   5        9.88        9.38      1.19 o
 -16   1   5       16.60       27.05      2.00 o
 -15   1   5        0.08        0.65      0.78 o
 -14   1   5       33.10       36.63      2.31 o
 -13   1   5       22.75       13.78      1.49 o
 -12   1   5       11.83       11.00      1.43 o
 -11   1   5       27.31       29.02      1.68 o
 -10   1   5      453.53      406.35      8.58 o
  -9   1   5      696.97      659.82      7.02 o
  -8   1   5       52.88       45.97      1.78 o
  -7   1   5       18.76       11.39      0.84 o
  -6   1   5      965.01      960.49      8.03 o
  -5   1   5      768.40      734.21      5.91 o
  -4   1   5      178.29      175.51      1.79 o
  -3   1   5     3367.25     3488.22     32.14 o
  -2   1   5     5736.38     5706.19     31.05 o
  -1   1   5      228.22      228.05      2.42 o
   0   1   5     8027.66     7992.68     41.41 o
   1   1   5      605.00      615.84      4.69 o
   2   1   5      631.76      577.71     10.35 o
   3   1   5      550.05      555.09     13.32 o
   4   1   5     1445.49     1542.63     12.67 o
   5   1   5     2530.63     2672.75     24.49 o
   6   1   5      959.43      985.48      9.28 o
   7   1   5      831.79      819.10      8.90 o
   8   1   5      104.17       85.49      2.99 o
   9   1   5        8.77       10.52      1.66 o
  10   1   5      166.79      159.27      3.41 o
  11   1   5       90.39       91.13      3.25 o
  12   1   5        5.59        6.54      0.98 o
  13   1   5        4.69        5.58      0.94 o
  14   1   5        2.84        4.40      0.83 o
  15   1   5       38.18       46.66      2.57 o
  16   1   5       18.06       20.06      1.27 o
 -16   2   5        7.88        7.61      0.89 o
 -15   2   5       10.06        6.90      0.92 o
 -14   2   5        0.03        1.83      0.71 o
 -13   2   5       12.44       12.12      1.81 o
 -12   2   5        0.03        1.53      0.70 o
 -11   2   5      308.56      311.14      5.22 o
 -10   2   5      167.93      189.62      3.98 o
  -9   2   5        6.53        8.21      1.39 o
  -8   2   5      208.97      202.28      5.88 o
  -7   2   5        0.79        2.97      1.07 o
  -6   2   5       55.06       46.10      1.95 o
  -5   2   5      765.07      794.65      5.97 o
  -4   2   5     2775.44     2796.72     13.89 o
  -3   2   5      827.56      825.66      4.87 o
  -2   2   5      504.50      437.96      3.88 o
  -1   2   5     2772.80     2665.21     10.80 o
   0   2   5     6523.11     6461.52     19.81 o
   1   2   5       27.61       19.69      1.05 o
   2   2   5     2181.67     2206.69     21.89 o
   3   2   5      653.32      749.72      8.20 o
   4   2   5     3841.53     4048.64     17.38 o
   5   2   5      116.54      135.95      4.03 o
   6   2   5       61.11       58.89      2.34 o
   7   2   5      186.90      214.68      5.67 o
   8   2   5       19.66       10.39      1.38 o
   9   2   5        0.75        0.36      0.54 o
  10   2   5      608.66      670.15      8.06 o
  11   2   5       43.12       48.52      2.39 o
  12   2   5      102.22       92.49      3.25 o
  13   2   5       39.25       34.77      1.90 o
  14   2   5       41.98       45.17      1.93 o
  15   2   5       18.45       17.44      1.53 o
  16   2   5       10.01       12.45      1.28 o
 -16   3   5       18.84       13.43      0.78 o
 -15   3   5        1.90        4.79      0.83 o
 -14   3   5        3.14        5.42      0.70 o
 -13   3   5       49.52       54.44      2.03 o
 -12   3   5        2.58        4.91      0.72 o
 -11   3   5      183.15      190.76      4.11 o
 -10   3   5       18.24       15.89      1.10 o
  -9   3   5      184.13      202.74      7.54 o
  -8   3   5     2422.94     2405.91     21.84 o
  -7   3   5       20.64       28.14      7.49 o
  -6   3   5      502.55      472.36      5.30 o
  -5   3   5     2307.31     2386.94     12.90 o
  -4   3   5     3470.77     3504.89     15.82 o
  -3   3   5      426.42      408.52      4.49 o
  -2   3   5      549.37      545.90      5.00 o
  -1   3   5       34.49       34.95      1.43 o
   0   3   5        1.78       30.35      1.41 o
   1   3   5     1519.13     1563.60     17.14 o
   2   3   5       11.51       27.08      1.80 o
   3   3   5      743.69      816.72      8.48 o
   4   3   5     1589.68     1545.40     11.09 o
   5   3   5      165.85      237.37      4.62 o
   6   3   5     1411.54     1332.41     17.06 o
   7   3   5        5.03        9.71      1.11 o
   8   3   5      416.33      391.95      5.31 o
   9   3   5        0.32       -0.14      0.46 o
  10   3   5      188.21      178.57      5.13 o
  11   3   5       62.39       65.70      2.95 o
  12   3   5        0.21        1.30      0.72 o
  13   3   5       27.96       28.72      1.95 o
  14   3   5        0.67        3.98      0.77 o
  15   3   5        0.09       -0.05      0.27 o
 -16   4   5       45.54       44.19      2.41 o
 -15   4   5        0.06       -0.17      0.70 o
 -14   4   5       60.07       45.16      1.69 o
 -13   4   5       38.96       50.19      1.87 o
 -12   4   5      122.46      120.33      3.15 o
 -11   4   5      197.25      229.83      5.08 o
 -10   4   5       41.10       44.84      2.26 o
  -9   4   5        7.04        4.00      0.66 o
  -8   4   5      774.65      781.60      8.13 o
  -7   4   5       22.68       21.75      3.82 o
  -6   4   5        5.38        3.00      0.76 o
  -5   4   5       44.15       34.77      1.84 o
  -4   4   5        0.24        0.04      0.49 o
  -3   4   5     2857.94     2684.32     22.89 o
  -2   4   5      127.48      155.50      3.74 o
  -1   4   5     5931.25     5981.15     44.35 o
   0   4   5      120.53      135.67     17.60 o
   1   4   5      819.22      760.71     10.38 o
   2   4   5      997.98      971.74     11.99 o
   3   4   5     1160.26     1096.69     16.34 o
   4   4   5        8.29       12.36      1.41 o
   5   4   5      204.13      151.45      5.09 o
   6   4   5      216.70      237.33      6.53 o
   7   4   5      141.58      138.10      3.59 o
   8   4   5       98.94      121.36      4.02 o
   9   4   5       20.21       15.58      2.02 o
  10   4   5       51.48       54.14      2.87 o
  11   4   5      161.78      194.01      5.47 o
  12   4   5       68.38       73.72      2.59 o
  13   4   5        0.80        1.68      1.06 o
  14   4   5       10.26        9.20      0.79 o
 -15   5   5       50.11       56.93      2.94 o
 -14   5   5        5.57        6.52      0.59 o
 -13   5   5      129.50      125.59      3.08 o
 -12   5   5      109.21      122.27      3.46 o
 -11   5   5        2.47        7.30      1.31 o
 -10   5   5       96.26       89.77      3.82 o
  -9   5   5       60.59       74.24      2.93 o
  -8   5   5       27.11       32.74      1.27 o
  -7   5   5       30.53       33.58      1.26 o
  -6   5   5       65.55       60.48      1.85 o
  -5   5   5      618.67      617.94      8.53 o
  -4   5   5      781.21      780.49     11.43 o
  -3   5   5       47.23       40.68      2.05 o
  -2   5   5      875.76      844.06     11.78 o
  -1   5   5      169.44      191.76      4.53 o
   0   5   5       78.48       66.93      3.44 o
   1   5   5      128.60      136.60      4.93 o
   2   5   5     1168.89     1189.17     14.73 o
   3   5   5      234.09      219.84      6.44 o
   4   5   5       27.04       40.29      2.81 o
   5   5   5      287.15      258.18      5.98 o
   6   5   5      168.74      175.61      3.41 o
   7   5   5      678.07      622.68      9.46 o
   8   5   5      178.50      199.29      4.78 o
   9   5   5        4.80        4.66      0.85 o
  10   5   5        0.58        1.76      0.87 o
  11   5   5        6.62        6.96      0.97 o
  12   5   5       14.59       14.20      0.95 o
  13   5   5        2.02        3.19      0.51 o
  14   5   5       14.91       14.57      1.08 o
 -14   6   5        3.15        2.69      0.45 o
 -13   6   5       14.70       17.47      0.84 o
 -12   6   5       10.01        5.10      0.56 o
 -11   6   5        5.48        3.86      0.88 o
 -10   6   5        6.13        3.65      0.74 o
  -9   6   5      222.72      228.63      5.40 o
  -8   6   5        1.12        0.17      0.48 o
  -7   6   5       40.63       44.98      1.74 o
  -6   6   5      200.37      214.73      3.15 o
  -5   6   5      132.50      127.58      2.33 o
  -4   6   5      992.00      968.02     12.27 o
  -3   6   5      190.37      183.48      3.39 o
  -2   6   5     1121.37     1078.41     12.80 o
  -1   6   5       12.73       11.25      1.61 o
   0   6   5     1880.68     1854.11     26.33 o
   1   6   5      615.23      688.52     12.19 o
   2   6   5     3028.14     3004.41     76.78 o
   3   6   5      973.44     1005.88     14.88 o
   4   6   5       86.94       69.72      2.72 o
   5   6   5      326.36      321.78      4.74 o
   6   6   5      615.05      547.83      7.73 o
   7   6   5      237.89      238.54      5.14 o
   8   6   5       13.17       16.59      1.37 o
   9   6   5       46.33       59.37      2.91 o
  10   6   5        0.14        0.13      0.57 o
  11   6   5       18.93       18.23      1.02 o
  12   6   5       60.16       57.29      2.01 o
  13   6   5       73.46       66.20      2.20 o
 -12   7   5        0.99        1.22      0.29 o
 -11   7   5        4.42        3.80      0.64 o
 -10   7   5        1.04        3.48      0.68 o
  -9   7   5        0.44        2.77      0.63 o
  -8   7   5        0.17        1.56      0.62 o
  -7   7   5       25.19       25.07      1.44 o
  -6   7   5       22.64       14.03      1.08 o
  -5   7   5       23.12       29.65      1.57 o
  -4   7   5      248.80      278.95      4.60 o
  -3   7   5      348.11      355.89      5.41 o
  -2   7   5      639.97      640.48      6.71 o
  -1   7   5      520.24      537.91      9.00 o
   0   7   5        2.63        2.24      1.76 o
   1   7   5       76.70       75.90      3.22 o
   2   7   5      260.33      251.77      5.81 o
   3   7   5        6.74        8.22      1.66 o
   4   7   5      141.60      139.60      4.52 o
   5   7   5      229.76      231.64      5.84 o
   6   7   5      235.48      235.66      4.94 o
   7   7   5      256.59      260.34      5.42 o
   8   7   5       42.27       41.55      1.95 o
   9   7   5       22.91       20.21      1.51 o
  10   7   5       31.72       26.00      1.54 o
  11   7   5       10.48        7.07      0.69 o
 -11   8   5        4.23        4.95      0.65 o
 -10   8   5        0.02        0.77      0.31 o
  -9   8   5       20.74       16.61      1.08 o
  -8   8   5       12.80       15.83      1.17 o
  -7   8   5       27.85       30.06      1.51 o
  -6   8   5        0.38        0.02      0.47 o
  -5   8   5      236.60      241.55      4.06 o
  -4   8   5       39.77       34.95      1.58 o
  -3   8   5      125.41      138.54      3.42 o
  -2   8   5      104.34      115.42      3.54 o
  -1   8   5      429.06      459.90      6.93 o
   0   8   5       78.04       83.62      3.45 o
   1   8   5      272.78      273.13      5.17 o
   2   8   5        7.22        5.45      1.09 o
   3   8   5       39.73       33.30      2.14 o
   4   8   5      156.08      164.74      4.66 o
   5   8   5       32.94       29.62      2.01 o
   6   8   5       85.60       89.35      3.27 o
   7   8   5       72.50       72.68      2.73 o
   8   8   5      104.22      113.38      3.11 o
   9   8   5       46.02       33.41      2.14 o
  10   8   5       54.80       52.92      2.77 o
  -9   9   5       38.29       33.33      2.07 o
  -8   9   5       18.78       16.36      1.23 o
  -7   9   5       11.48        6.30      0.94 o
  -6   9   5        0.77        0.66      0.63 o
  -5   9   5       47.18       59.93      2.47 o
  -4   9   5       82.01       91.06      3.15 o
  -3   9   5      120.95      141.83      3.42 o
  -2   9   5       65.78       74.61      2.48 o
  -1   9   5       94.04      104.28      3.42 o
   0   9   5      112.91      121.34      3.17 o
   1   9   5        4.55        4.69      0.79 o
   2   9   5        0.80       -0.72      0.92 o
   3   9   5        0.77        0.84      0.77 o
   4   9   5       91.54       94.17      3.15 o
   5   9   5        2.81        2.53      0.77 o
   6   9   5       37.37       28.63      1.52 o
   7   9   5       14.59       12.78      1.06 o
   8   9   5        9.14        7.37      1.03 o
  -5  10   5       20.21       17.52      1.11 o
  -4  10   5       54.62       59.89      2.23 o
  -3  10   5        4.37        3.41      0.49 o
  -2  10   5       51.44       57.72      1.91 o
  -1  10   5       43.65       44.17      1.78 o
   0  10   5       96.81      113.66      3.55 o
   1  10   5       48.62       49.45      2.34 o
   2  10   5       14.03       16.19      1.33 o
   3  10   5       23.56       24.88      1.53 o
   4  10   5       63.45       59.68      2.50 o
 -17   0   6       72.28       84.73      3.75 o
 -16   0   6      210.27      186.12      9.80 o
 -15   0   6      292.07      329.61     11.34 o
 -14   0   6      291.00      246.81     10.71 o
 -13   0   6       50.28       66.45      5.87 o
 -12   0   6      712.78      782.03     17.93 o
 -11   0   6       25.29       20.65      1.98 o
 -10   0   6      510.04      527.84      9.47 o
  -9   0   6       68.41       78.51      3.51 o
  -8   0   6      197.38      243.11      5.86 o
  -7   0   6     2089.87     2125.27     26.91 o
  -6   0   6     3246.94     3267.90     50.61 o
  -5   0   6     1882.30     1695.95     19.47 o
  -4   0   6        2.74        2.40      1.13 o
  -3   0   6     2413.02     2309.01      7.02 o
  -2   0   6      157.20      113.26      2.02 o
  -1   0   6     7595.83     7223.75     80.92 o
   0   0   6        8.93       40.61      8.73 o
   1   0   6      698.17      632.78      6.44 o
   2   0   6      397.32      357.77      8.12 o
   3   0   6      190.41      184.51      6.13 o
   4   0   6       68.81       48.52      3.36 o
   5   0   6       77.15       97.41      4.97 o
   6   0   6     4262.52     4613.91     36.34 o
   7   0   6        1.83        0.45      0.84 o
   8   0   6        9.38       10.50      1.43 o
   9   0   6     1513.06     1420.69     20.04 o
  10   0   6       10.47       12.35      1.39 o
  11   0   6      123.64      120.81      4.27 o
  12   0   6      194.49      171.05      4.96 o
  13   0   6      231.23      244.89     10.29 o
  14   0   6       58.60       62.04      4.76 o
  15   0   6       15.60       13.14      1.92 o
 -17   1   6      126.41      138.26      3.17 o
 -16   1   6       78.41       87.21      3.44 o
 -15   1   6      238.64      253.25      6.90 o
 -14   1   6      375.71      399.01      9.53 o
 -13   1   6       14.23       18.31      2.10 o
 -12   1   6        4.31        8.53      1.21 o
 -11   1   6     1034.76     1012.93     18.49 o
 -10   1   6      551.14      512.51     10.27 o
  -9   1   6      676.73      661.98      8.53 o
  -8   1   6      725.86      772.40      7.35 o
  -7   1   6     2058.51     2268.41     16.00 o
  -6   1   6      268.60      309.66      4.03 o
  -5   1   6     2038.16     2081.57      9.64 o
  -4   1   6      241.19      256.16      2.03 o
  -3   1   6     3632.18     3712.10     17.66 o
  -2   1   6      945.17      895.37      4.28 o
  -1   1   6     4819.64     4980.95     18.90 o
   0   1   6     1340.84     1217.71     11.26 o
   1   1   6      266.58      207.66      2.62 o
   2   1   6       30.04       48.14      1.48 o
   3   1   6     3115.58     3056.14     66.99 o
   4   1   6     7277.41     7957.67     58.61 o
   5   1   6      413.70      395.19      7.19 o
   6   1   6     1264.91     1154.76     17.13 o
   7   1   6     2370.76     2301.57     15.71 o
   8   1   6     1498.64     1496.43     15.80 o
   9   1   6     2550.60     2497.99     16.08 o
  10   1   6     1549.52     1510.97     12.62 o
  11   1   6      167.39      165.79      4.40 o
  12   1   6        5.77        6.08      0.90 o
  13   1   6       51.09       62.36      2.52 o
  14   1   6        6.25        6.47      0.89 o
  15   1   6       24.73       19.68      3.94 o
  16   1   6        0.52        0.90      0.40 o
 -16   2   6       14.00       16.76      1.37 o
 -15   2   6       26.51       18.45      1.40 o
 -14   2   6       45.67       62.70      2.89 o
 -13   2   6        0.45        2.58      0.65 o
 -12   2   6       32.31       36.70      2.42 o
 -11   2   6      312.38      357.40      6.41 o
 -10   2   6       19.18       11.52      1.03 o
  -9   2   6     1593.39     1665.82     18.07 o
  -8   2   6       38.75       45.78      2.22 o
  -7   2   6       89.79       85.36      2.91 o
  -6   2   6        1.49        0.37      0.43 o
  -5   2   6     1132.54     1107.29     12.75 o
  -4   2   6     1476.49     1361.12      7.69 o
  -3   2   6      512.72      542.36      4.12 o
  -2   2   6     7248.86     7265.07     19.23 o
  -1   2   6     2676.77     2739.77     10.24 o
   0   2   6     1654.10     1589.64      9.50 o
   1   2   6     1347.22     1207.99     19.75 o
   2   2   6      449.20      397.17      5.23 o
   3   2   6      992.43      967.55      8.30 o
   4   2   6      242.98      234.69      5.17 o
   5   2   6     2160.07     2259.62     22.06 o
   6   2   6      209.90      234.21      4.84 o
   7   2   6      276.61      273.65      9.58 o
   8   2   6      121.66      128.30      7.82 o
   9   2   6      957.36      901.57      8.78 o
  10   2   6      106.64       92.32      3.71 o
  11   2   6        4.10        3.71      0.82 o
  12   2   6      102.22       92.58      3.21 o
  13   2   6        1.62        2.43      0.63 o
  14   2   6      165.46      156.54      4.18 o
  15   2   6       40.97       46.27      2.26 o
 -16   3   6       31.42       32.84      2.25 o
 -15   3   6       34.32       34.66      1.70 o
 -14   3   6      128.97      134.85      3.93 o
 -13   3   6       86.27       97.77      2.73 o
 -12   3   6      267.47      262.39      5.39 o
 -11   3   6       59.75       76.64      3.02 o
 -10   3   6     1277.50     1249.46     11.98 o
  -9   3   6      424.67      452.96      6.93 o
  -8   3   6      637.36      626.83     11.25 o
  -7   3   6      340.94      358.25      8.16 o
  -6   3   6      467.10      466.99      6.81 o
  -5   3   6      150.09      167.85      3.16 o
  -4   3   6       14.77        8.55      0.69 o
  -3   3   6      331.14      379.57      3.98 o
  -2   3   6     1091.60     1123.27      7.15 o
  -1   3   6     2132.00     2229.45     11.73 o
   0   3   6      948.54      981.78      7.40 o
   1   3   6       41.91       58.07     20.07 o
   2   3   6       97.90       88.85      3.38 o
   3   3   6     5203.16     5577.45     20.70 o
   4   3   6     1163.01     1116.59     16.02 o
   5   3   6      602.31      576.98      7.45 o
   6   3   6       10.49        4.59      0.81 o
   7   3   6     1555.84     1418.06     20.67 o
   8   3   6      858.09      843.36     10.15 o
   9   3   6       94.69       72.20      2.39 o
  10   3   6      503.82      484.33      8.37 o
  11   3   6       45.84       41.53      2.10 o
  12   3   6       61.28       66.66      2.26 o
  13   3   6       35.30       32.88      2.03 o
  14   3   6       72.43       93.83      2.49 o
  15   3   6        0.95        0.97      0.37 o
 -15   4   6        3.73        4.99      0.83 o
 -14   4   6       21.07       20.50      1.14 o
 -13   4   6       86.14       99.63      2.57 o
 -12   4   6       33.35       28.06      1.53 o
 -11   4   6        1.91        0.69      0.49 o
 -10   4   6       83.78      103.97      3.43 o
  -9   4   6      232.10      244.15      3.84 o
  -8   4   6       29.51       33.35      1.51 o
  -7   4   6      145.84      159.84      5.79 o
  -6   4   6        5.39        5.82      0.99 o
  -5   4   6        1.61        0.70      0.38 o
  -4   4   6        5.07        2.12      0.44 o
  -3   4   6      496.43      469.31      7.37 o
  -2   4   6      195.15      178.31      4.41 o
  -1   4   6        1.01        1.64      0.59 o
   0   4   6      159.76      165.05      4.88 o
   1   4   6       18.56       23.54      1.95 o
   2   4   6     1397.68     1434.54     15.11 o
   3   4   6        0.36        1.64      0.75 o
   4   4   6      176.81      158.97      5.34 o
   5   4   6       60.01       60.99      3.39 o
   6   4   6       91.59       87.35      4.93 o
   7   4   6      124.43      108.98      2.94 o
   8   4   6      150.93      137.38      3.95 o
   9   4   6        8.15        7.76      1.01 o
  10   4   6        6.67        5.11      2.26 o
  11   4   6      454.37      402.04      7.38 o
  12   4   6        4.95        4.72      0.72 o
  13   4   6        0.21        1.24      0.56 o
  14   4   6       55.60       58.37      1.70 o
 -15   5   6       52.71       46.78      2.47 o
 -14   5   6       53.66       49.50      1.58 o
 -13   5   6      272.15      269.74      4.34 o
 -12   5   6       76.67       77.54      2.69 o
 -11   5   6      186.05      191.93      4.57 o
 -10   5   6       20.87       32.76      2.29 o
  -9   5   6       35.25       26.09      1.53 o
  -8   5   6       41.76       36.19      1.79 o
  -7   5   6      200.66      179.50      2.94 o
  -6   5   6       22.10       21.54      0.92 o
  -5   5   6        1.13       -0.62      0.73 o
  -4   5   6      329.95      294.98      5.73 o
  -3   5   6      184.27      202.96      7.34 o
  -2   5   6       34.99       26.35      2.15 o
  -1   5   6       47.84       52.66      3.08 o
   0   5   6       72.80       70.81      3.60 o
   1   5   6      790.34      847.92     12.65 o
   2   5   6       55.90       55.46      4.86 o
   3   5   6       35.62       46.92      3.11 o
   4   5   6     1290.20     1240.80     16.10 o
   5   5   6       14.25       15.34      1.24 o
   6   5   6      274.78      239.91      4.70 o
   7   5   6      252.19      246.35      6.62 o
   8   5   6      434.48      366.90      7.48 o
   9   5   6       96.68       94.79      2.84 o
  10   5   6        0.76        1.47      0.61 o
  11   5   6      133.90      157.79      3.77 o
  12   5   6        3.22        1.14      0.39 o
  13   5   6       84.57       83.98      2.03 o
 -14   6   6        3.92        2.05      0.61 o
 -13   6   6        2.87        2.27      0.33 o
 -12   6   6       25.29       25.96      1.22 o
 -11   6   6       82.53       70.92      2.38 o
 -10   6   6        9.25        6.73      0.77 o
  -9   6   6       31.95       42.42      1.74 o
  -8   6   6       74.05       96.08      2.68 o
  -7   6   6       15.33       13.13      0.97 o
  -6   6   6       68.04       74.77      2.42 o
  -5   6   6       77.34       86.53      2.19 o
  -4   6   6      415.45      390.31      4.59 o
  -3   6   6        3.30        1.04      0.38 o
  -2   6   6        2.65        2.82      0.64 o
  -1   6   6       15.52       13.58      0.99 o
   0   6   6       32.80       31.12      1.46 o
   1   6   6      302.05      268.71      5.34 o
   2   6   6        0.05        7.16      2.55 o
   3   6   6      558.68      529.97      6.97 o
   4   6   6        5.35        4.29      0.67 o
   5   6   6       26.49       18.77      1.38 o
   6   6   6        2.07        1.89      0.56 o
   7   6   6       45.84       40.40      2.10 o
   8   6   6       61.01       61.36      3.28 o
   9   6   6       20.43       17.16      1.29 o
  10   6   6       14.08        7.85      1.05 o
  11   6   6        4.72        1.95      0.45 o
  12   6   6        4.29        0.90      0.27 o
 -12   7   6       19.55       15.77      0.83 o
 -11   7   6      167.15      162.69      3.26 o
 -10   7   6      235.96      243.53      4.32 o
  -9   7   6       72.44       75.23      2.68 o
  -8   7   6       32.78       24.78      1.48 o
  -7   7   6      171.33      191.95      4.14 o
  -6   7   6       28.68       27.40      1.48 o
  -5   7   6      143.11      146.02      3.13 o
  -4   7   6       48.37       35.64      1.55 o
  -3   7   6      436.42      412.20      5.18 o
  -2   7   6       57.85       52.47      1.84 o
  -1   7   6       25.46       22.08      1.57 o
   0   7   6       51.17       44.24      2.52 o
   1   7   6      365.83      354.45      5.97 o
   2   7   6      130.82      129.85      4.26 o
   3   7   6       94.21       99.95      3.86 o
   4   7   6        0.24        1.34      0.84 o
   5   7   6      190.65      158.60      4.73 o
   6   7   6        0.06        4.06      1.15 o
   7   7   6       59.48       69.94      2.55 o
   8   7   6       32.30       36.52      1.55 o
   9   7   6        6.01       10.31      1.07 o
  10   7   6        1.58        3.67      0.64 o
  11   7   6        9.68        6.65      0.59 o
 -11   8   6       23.09       20.33      1.62 o
 -10   8   6        5.08        4.65      0.45 o
  -9   8   6        2.64        0.35      0.39 o
  -8   8   6       13.29        9.40      0.90 o
  -7   8   6        0.45       -0.04      0.42 o
  -6   8   6       20.76       25.89      1.44 o
  -5   8   6       23.65       15.72      1.07 o
  -4   8   6       22.77       29.49      1.60 o
  -3   8   6        9.48        9.93      0.97 o
  -2   8   6       47.42       39.55      1.81 o
  -1   8   6       91.73       81.74      3.45 o
   0   8   6       39.54       43.31      2.56 o
   1   8   6       59.17       48.81      2.20 o
   2   8   6        6.71        5.48      1.02 o
   3   8   6        5.27        6.72      1.44 o
   4   8   6       59.01       67.15      3.79 o
   5   8   6      107.67      103.70      3.47 o
   6   8   6        0.41        0.95      0.54 o
   7   8   6       27.01       31.87      2.43 o
   8   8   6       26.96       21.58      1.00 o
   9   8   6        0.11        0.03      0.63 o
  -8   9   6        0.18        0.10      0.27 o
  -7   9   6       12.04        8.05      1.18 o
  -6   9   6       37.42       35.92      2.14 o
  -5   9   6       15.92       11.73      1.10 o
  -4   9   6       16.14       16.41      1.35 o
  -3   9   6        6.28        1.34      0.54 o
  -2   9   6       60.48       60.33      2.57 o
  -1   9   6        1.79        3.12      0.69 o
   0   9   6        6.74        6.96      0.81 o
   1   9   6       41.87       54.12      2.02 o
   2   9   6       15.37       14.53      1.65 o
   3   9   6       32.56       37.33      2.50 o
   4   9   6        0.25        0.62      0.53 o
   5   9   6       15.53       21.33      1.37 o
   6   9   6        0.08       -0.35      0.35 o
   7   9   6        2.94        3.59      0.94 o
  -4  10   6        0.20       -0.11      0.31 o
  -3  10   6        5.53        5.38      0.55 o
  -2  10   6       44.21       45.92      1.63 o
  -1  10   6       28.54       37.23      1.73 o
   0  10   6      116.91      123.62      3.97 o
   1  10   6        8.80       12.32      1.16 o
   2  10   6        2.09        1.65      0.45 o
   3  10   6       47.08       48.25      1.93 o
 -17   1   7       17.72       18.47      1.60 o
 -16   1   7        0.13        1.10      0.48 o
 -15   1   7        5.70        7.14      1.33 o
 -14   1   7       31.58       25.03      2.44 o
 -13   1   7        9.01        6.56      1.47 o
 -12   1   7      164.97      147.56      4.80 o
 -11   1   7       11.12        5.59      0.86 o
 -10   1   7       90.80       80.59      2.88 o
  -9   1   7       54.75       53.53      2.51 o
  -8   1   7      140.76      161.04      4.18 o
  -7   1   7      154.33      156.12      3.91 o
  -6   1   7       77.95      102.36      2.75 o
  -5   1   7      133.98      135.53      2.53 o
  -4   1   7       87.94      110.23      1.67 o
  -3   1   7     1890.71     1928.86     17.87 o
  -2   1   7      477.60      426.52      3.11 o
  -1   1   7      191.30      177.01      2.58 o
   0   1   7      200.49      169.93      2.55 o
   1   1   7       42.14       29.37      1.21 o
   2   1   7      144.21      159.71      3.77 o
   3   1   7     1927.27     2103.04     16.31 o
   4   1   7      166.01      174.49      4.91 o
   5   1   7      513.08      500.07      8.62 o
   6   1   7      775.93      795.80     11.32 o
   7   1   7      182.03      185.82      4.66 o
   8   1   7      745.51      724.59     11.16 o
   9   1   7       87.47       79.89      1.78 o
  10   1   7      155.86      162.05      3.32 o
  11   1   7      268.17      265.54      4.80 o
  12   1   7       40.23       45.01      2.22 o
  13   1   7       68.38       71.82      2.95 o
  14   1   7       41.55       39.99      2.12 o
  15   1   7      176.20      187.98      4.98 o
 -16   2   7        8.68        7.60      0.83 o
 -15   2   7        4.16        1.99      0.55 o
 -14   2   7        9.62        5.30      0.90 o
 -13   2   7      217.05      224.43      4.89 o
 -12   2   7       46.00       50.47      2.45 o
 -11   2   7      399.92      392.54      7.93 o
 -10   2   7      253.46      255.73      4.78 o
  -9   2   7        2.04        1.89      1.29 o
  -8   2   7        8.50       12.51      1.25 o
  -7   2   7      375.37      346.91      6.74 o
  -6   2   7        0.78        0.03      0.45 o
  -5   2   7      681.61      674.47      7.68 o
  -4   2   7       33.36       20.27      0.83 o
  -3   2   7       54.29       67.58      1.55 o
  -2   2   7        2.48        1.55      0.37 o
  -1   2   7       24.35       26.40      1.09 o
   0   2   7      118.16      126.30      2.30 o
   1   2   7      411.11      419.65      7.19 o
   2   2   7      103.20      122.39      2.86 o
   3   2   7      628.00      696.69     10.74 o
   4   2   7      280.13      263.00      4.82 o
   5   2   7      811.09      910.74      9.54 o
   6   2   7       42.92       47.52      2.32 o
   7   2   7        4.26        5.71      1.11 o
   8   2   7        4.50        3.44      0.44 o
   9   2   7      119.64      113.10      2.77 o
  10   2   7      242.28      226.09      4.85 o
  11   2   7       68.32       67.90      2.79 o
  12   2   7      114.54      125.27      3.63 o
  13   2   7       54.05       68.39      3.00 o
  14   2   7       30.22       31.48      2.07 o
  15   2   7       18.89       24.49      1.50 o
 -16   3   7       21.70       20.37      1.95 o
 -15   3   7      223.69      224.40      4.05 o
 -14   3   7       53.42       56.96      2.68 o
 -13   3   7       66.19       66.99      2.58 o
 -12   3   7      157.43      169.28      3.82 o
 -11   3   7      467.06      438.07      6.39 o
 -10   3   7      723.77      779.90     11.52 o
  -9   3   7      283.06      250.53      4.78 o
  -8   3   7       55.24       41.32      2.98 o
  -7   3   7        1.79        3.29      0.77 o
  -6   3   7      181.91      184.93      4.47 o
  -5   3   7      473.28      475.96      5.47 o
  -4   3   7     1097.93     1154.28      9.05 o
  -3   3   7     1460.49     1514.77     10.14 o
  -2   3   7     5065.53     5513.21     17.44 o
  -1   3   7     2559.41     2665.83     13.37 o
   0   3   7       41.94       32.78      1.42 o
   1   3   7        4.88        7.17      1.07 o
   2   3   7     1345.68     1345.78     13.97 o
   3   3   7      121.97      144.84      4.73 o
   4   3   7      307.89      290.83      9.17 o
   5   3   7     1019.94     1080.60     10.51 o
   6   3   7      809.05      829.44      9.72 o
   7   3   7      284.30      300.10      4.40 o
   8   3   7      225.41      196.13      3.57 o
   9   3   7      168.30      165.84      4.83 o
  10   3   7        8.44        8.14      0.90 o
  11   3   7      245.43      252.56      5.87 o
  12   3   7        1.68        1.52      0.47 o
  13   3   7       75.03       74.85      2.90 o
  14   3   7        8.95        5.64      0.69 o
 -15   4   7        5.07        7.35      0.91 o
 -14   4   7       57.48       53.84      2.14 o
 -13   4   7        1.42        0.89      0.71 o
 -12   4   7      145.64      138.93      3.84 o
 -11   4   7        8.59       11.03      1.20 o
 -10   4   7       44.31       36.97      2.50 o
  -9   4   7      219.24      223.10      6.78 o
  -8   4   7      375.13      339.92      6.13 o
  -7   4   7       49.89       49.04      2.38 o
  -6   4   7      406.34      366.60      9.23 o
  -5   4   7       12.41       11.52      1.14 o
  -4   4   7      411.80      420.75      5.47 o
  -3   4   7      147.68      132.64      3.03 o
  -2   4   7      216.17      271.65      5.64 o
  -1   4   7       37.86       39.80      4.68 o
   0   4   7       59.03       74.59      3.43 o
   1   4   7      269.90      310.71      7.10 o
   2   4   7      179.35      198.72      5.88 o
   3   4   7        0.27        1.92      2.21 o
   4   4   7        3.32        3.75      1.02 o
   5   4   7      555.99      577.27     10.82 o
   6   4   7       25.21       32.99      1.84 o
   7   4   7      470.93      452.41      7.77 o
   8   4   7       94.39       91.38      3.60 o
   9   4   7       32.55       41.33      2.43 o
  10   4   7       36.76       38.17      2.00 o
  11   4   7      297.06      295.06      6.18 o
  12   4   7      118.19      134.74      2.97 o
  13   4   7      235.85      228.48      3.85 o
  14   4   7      118.24      123.33      4.43 o
 -14   5   7       17.63       18.72      1.12 o
 -13   5   7      222.37      232.92      4.52 o
 -12   5   7      277.07      282.14      6.03 o
 -11   5   7      130.41      142.40      3.84 o
 -10   5   7       86.32       89.83      3.66 o
  -9   5   7       25.74       31.83      1.65 o
  -8   5   7        7.99        5.87      0.72 o
  -7   5   7      407.29      444.26      5.01 o
  -6   5   7        4.09        2.49      0.51 o
  -5   5   7       59.19       70.26      1.75 o
  -4   5   7       11.31       15.77      1.98 o
  -3   5   7       77.88       76.26      6.52 o
  -2   5   7      468.18      455.10     21.46 o
  -1   5   7       69.01       60.29      3.35 o
   0   5   7       40.99       42.40      3.61 o
   1   5   7      448.23      464.20     13.49 o
   2   5   7      130.77      142.98      5.44 o
   3   5   7      438.33      422.38      9.55 o
   4   5   7      495.84      544.70      8.69 o
   5   5   7       79.94       86.07      2.99 o
   6   5   7      989.14      948.24     10.01 o
   7   5   7      659.20      689.24     12.87 o
   8   5   7      122.87      125.33      3.73 o
   9   5   7       18.87       21.32      1.48 o
  10   5   7       53.86       53.37      1.97 o
  11   5   7        0.99        1.14      0.57 o
  12   5   7       60.82       54.69      1.64 o
  13   5   7        0.16       -0.06      0.55 o
 -13   6   7       58.70       55.50      1.96 o
 -12   6   7      101.42       87.91      2.11 o
 -11   6   7      267.21      267.02      4.22 o
 -10   6   7       64.62       62.58      2.47 o
  -9   6   7      673.41      647.70      7.14 o
  -8   6   7      304.21      319.05      4.84 o
  -7   6   7      353.56      337.03      5.09 o
  -6   6   7      288.35      294.96      4.44 o
  -5   6   7      181.83      149.40      2.87 o
  -4   6   7        7.31        5.73      0.60 o
  -3   6   7      201.75      167.32      2.82 o
  -2   6   7       20.46       23.87      1.14 o
  -1   6   7      196.36      163.82      3.43 o
   0   6   7      458.37      480.61      6.70 o
   1   6   7      284.92      305.36      4.22 o
   2   6   7       11.19       13.07      1.01 o
   3   6   7      461.72      480.97      5.88 o
   4   6   7       13.39       13.94      1.21 o
   5   6   7        3.79        1.69      0.65 o
   6   6   7       35.30       41.47      1.84 o
   7   6   7       94.00       88.95      3.57 o
   8   6   7       31.97       39.39      2.00 o
   9   6   7       10.18        6.49      0.77 o
  10   6   7      223.87      208.63      4.65 o
  11   6   7       38.13       41.09      1.55 o
  12   6   7       66.54       53.82      1.72 o
 -12   7   7       66.84       71.31      2.09 o
 -11   7   7      103.37      124.35      2.69 o
 -10   7   7      118.11      137.70      2.83 o
  -9   7   7        7.69        6.61      0.86 o
  -8   7   7       78.63       90.82      2.69 o
  -7   7   7       16.57       17.22      1.26 o
  -6   7   7       26.21       35.54      1.66 o
  -5   7   7      109.62       86.85      2.41 o
  -4   7   7        3.03        4.28      0.57 o
  -3   7   7       46.51       46.86      1.77 o
  -2   7   7        9.22        6.46      0.75 o
  -1   7   7       28.48       31.54      1.91 o
   0   7   7       11.53       20.41      1.76 o
   1   7   7        8.12       10.26      1.12 o
   2   7   7       29.11       29.32      1.77 o
   3   7   7       55.33       56.23      2.38 o
   4   7   7       34.99       43.85      2.52 o
   5   7   7       47.70       49.54      3.41 o
   6   7   7      179.27      202.91      5.06 o
   7   7   7      359.54      384.57      6.99 o
   8   7   7      127.16      133.13      3.15 o
   9   7   7       42.91       36.85      1.48 o
  10   7   7       47.45       45.52      1.68 o
  11   7   7       18.15       13.07      1.31 o
 -10   8   7       66.66       54.77      3.19 o
  -9   8   7       10.99        9.98      0.78 o
  -8   8   7       83.51       81.62      2.42 o
  -7   8   7       96.39       95.08      2.65 o
  -6   8   7      164.86      157.03      3.76 o
  -5   8   7       30.78       30.95      1.78 o
  -4   8   7        5.57        4.76      0.79 o
  -3   8   7        9.22        9.53      1.05 o
  -2   8   7       31.13       24.67      1.64 o
  -1   8   7        0.72        0.73      0.46 o
   0   8   7        0.21        2.52      0.64 o
   1   8   7       15.71       19.65      1.64 o
   2   8   7       42.12       48.29      2.40 o
   3   8   7      145.99      139.76      3.55 o
   4   8   7        6.17        5.90      1.18 o
   5   8   7        7.75        7.25      1.35 o
   6   8   7       23.04       26.41      2.10 o
   7   8   7       78.43       82.27      2.58 o
   8   8   7        6.71        6.89      1.48 o
   9   8   7       72.80       71.19      3.52 o
  -8   9   7       77.87       70.66      2.18 o
  -7   9   7       13.47       16.97      1.03 o
  -6   9   7       19.44       18.39      1.14 o
  -5   9   7        3.93        1.92      0.39 o
  -4   9   7       10.06        9.49      0.96 o
  -3   9   7        0.50       -0.67      0.67 o
  -2   9   7        2.48        3.39      1.04 o
  -1   9   7        0.25        0.40      0.51 o
   0   9   7        0.02        0.32      0.41 o
   1   9   7       58.65       46.38      1.82 o
   2   9   7       12.18       13.12      1.53 o
   3   9   7       15.33       16.84      1.68 o
   4   9   7       28.07       27.33      1.53 o
   5   9   7        3.22        5.47      0.76 o
   6   9   7        0.16        0.79      0.36 o
   7   9   7       22.59       26.80      1.87 o
  -3  10   7        4.33        3.33      0.54 o
  -2  10   7       50.69       48.23      1.55 o
  -1  10   7       31.37       29.70      1.60 o
   0  10   7       32.37       28.94      1.60 o
   1  10   7        0.36       -0.33      0.40 o
   2  10   7        0.78        1.76      0.44 o
 -16   0   8       13.87       15.09      1.97 o
 -15   0   8        1.03        0.36      1.35 o
 -14   0   8       22.64       33.44      3.91 o
 -13   0   8       18.53       21.86      3.48 o
 -12   0   8     1238.73     1222.63     25.44 o
 -11   0   8      448.50      424.11     14.80 o
 -10   0   8      314.11      304.79      6.67 o
  -9   0   8     2018.01     1986.90     27.53 o
  -8   0   8     1545.57     1465.71     50.12 o
  -7   0   8       37.48       25.06      1.87 o
  -6   0   8      600.19      605.50     12.97 o
  -5   0   8     1901.70     1793.00     13.89 o
  -4   0   8      153.33      154.77      3.79 o
  -3   0   8     2300.52     2099.82      8.63 o
  -2   0   8      194.92      274.33     34.61 o
  -1   0   8     1784.63     1681.90     16.21 o
   0   0   8     1761.82     1639.23     16.54 o
   1   0   8     1792.22     1799.81     43.16 o
   2   0   8     2639.18     2626.18     25.56 o
   3   0   8      634.46      614.45     13.04 o
   4   0   8     1865.54     1998.31     24.57 o
   5   0   8        2.88        2.25      0.92 o
   6   0   8       52.94       50.75      4.19 o
   7   0   8      256.94      252.04      9.63 o
   8   0   8       15.05       15.21      1.18 o
   9   0   8     1956.95     1841.19     22.35 o
  10   0   8     1002.59     1042.77     10.72 o
  11   0   8       49.02       57.13      2.78 o
  12   0   8      163.73      179.20      5.92 o
  13   0   8       65.14       53.37      2.86 o
  14   0   8      391.37      393.27     10.17 o
  15   0   8        6.24        5.91      1.01 o
 -16   1   8        8.65        8.86      0.84 o
 -15   1   8       19.56       17.46      1.80 o
 -14   1   8        0.48        0.74      0.80 o
 -13   1   8      163.38      159.78      6.26 o
 -12   1   8      277.94      268.22      8.32 o
 -11   1   8      333.61      358.88      7.57 o
 -10   1   8       24.19       18.47      1.13 o
  -9   1   8      212.35      201.21      4.98 o
  -8   1   8        1.76        5.05      0.98 o
  -7   1   8        2.55        2.57      0.65 o
  -6   1   8     1421.59     1440.86     16.46 o
  -5   1   8     3298.69     3134.91     25.87 o
  -4   1   8     2313.47     2306.33     13.39 o
  -3   1   8      784.65      708.19      5.57 o
  -2   1   8      167.62      208.08      2.78 o
  -1   1   8     1175.24     1173.04      8.41 o
   0   1   8     5018.43     5163.75     34.10 o
   1   1   8     1526.17     1552.53      8.59 o
   2   1   8     1685.73     1668.84     18.23 o
   3   1   8      720.04      822.11     10.76 o
   4   1   8       95.05      111.73      4.18 o
   5   1   8       27.57       45.79      7.31 o
   6   1   8        0.05        3.41      1.03 o
   7   1   8       19.06       15.65      1.63 o
   8   1   8      240.11      236.67      3.41 o
   9   1   8       24.55       27.06      1.14 o
  10   1   8        3.89        2.10      0.48 o
  11   1   8        1.13        0.44      0.39 o
  12   1   8       30.95       32.43      1.86 o
  13   1   8        0.54        0.11      0.60 o
  14   1   8       86.21       85.36      3.21 o
  15   1   8       17.36       14.27      1.55 o
 -16   2   8        2.10        5.88      0.69 o
 -15   2   8       92.66       98.90      3.79 o
 -14   2   8        5.23        4.92      0.80 o
 -13   2   8      146.08      159.00      4.09 o
 -12   2   8       73.37       63.80      2.74 o
 -11   2   8      151.60      143.65      4.15 o
 -10   2   8      303.73      283.51      4.65 o
  -9   2   8     1365.75     1345.63     14.09 o
  -8   2   8     2196.26     2228.07     16.66 o
  -7   2   8     1710.45     1614.15     13.71 o
  -6   2   8      896.70      805.09      9.23 o
  -5   2   8     1695.53     1730.50     12.94 o
  -4   2   8     2423.48     2476.14     12.40 o
  -3   2   8     1757.28     1989.13     21.20 o
  -2   2   8     6849.64     7039.02     18.89 o
  -1   2   8       78.56       58.47      1.69 o
   0   2   8      239.97      209.99      3.20 o
   1   2   8      820.53      811.10      7.02 o
   2   2   8     1293.66     1379.37     10.05 o
   3   2   8       15.85        4.66      0.78 o
   4   2   8      120.21      124.26      3.48 o
   5   2   8     1010.65     1044.21     10.65 o
   6   2   8      309.07      299.02      5.95 o
   7   2   8       12.80       18.43      1.87 o
   8   2   8      113.01      101.94      2.41 o
   9   2   8       26.93       25.87      1.49 o
  10   2   8       22.95       21.78      1.53 o
  11   2   8       21.15       29.22      1.58 o
  12   2   8       16.19       14.66      1.19 o
  13   2   8      215.33      215.64      4.68 o
  14   2   8        0.44       -0.52      0.55 o
  15   2   8       73.02       64.84      2.07 o
 -16   3   8       14.56       19.07      1.77 o
 -15   3   8       20.93       15.45      1.11 o
 -14   3   8        7.35        8.05      0.96 o
 -13   3   8       12.39       15.31      1.22 o
 -12   3   8       19.61       19.29      1.29 o
 -11   3   8       70.82       65.63      2.79 o
 -10   3   8        6.86        5.30      1.13 o
  -9   3   8      284.85      271.19      4.58 o
  -8   3   8      156.51      172.35      5.94 o
  -7   3   8       45.23       52.48      2.56 o
  -6   3   8     1021.79      943.19     10.53 o
  -5   3   8       47.67       46.57      2.24 o
  -4   3   8     1159.67     1024.76      8.15 o
  -3   3   8     3090.13     3090.31     18.20 o
  -2   3   8     3176.30     3106.85     16.86 o
  -1   3   8      170.03      203.07      3.84 o
   0   3   8        6.61        8.35      0.83 o
   1   3   8      999.93      999.24     12.08 o
   2   3   8      533.54      567.84     12.30 o
   3   3   8      166.98      211.87      6.00 o
   4   3   8        0.25        3.53      1.02 o
   5   3   8      287.81      308.48      7.75 o
   6   3   8      559.22      528.94     10.42 o
   7   3   8       36.11       48.57      1.71 o
   8   3   8       81.74       78.30      2.56 o
   9   3   8      429.23      408.74      9.15 o
  10   3   8        2.33        2.15      1.23 o
  11   3   8        1.65        4.78      1.35 o
  12   3   8        4.36        2.49      0.57 o
  13   3   8       99.59      111.80      3.60 o
  14   3   8        1.77        1.73      0.41 o
 -15   4   8       27.40       23.45      1.42 o
 -14   4   8       41.11       51.26      2.13 o
 -13   4   8        1.06        0.98      0.40 o
 -12   4   8       63.29       75.80      2.82 o
 -11   4   8      179.48      174.63      4.52 o
 -10   4   8      485.65      484.95      7.75 o
  -9   4   8       38.72       36.80      2.09 o
  -8   4   8       83.77       82.50      2.27 o
  -7   4   8      597.80      587.50      7.54 o
  -6   4   8      111.31      103.16      4.64 o
  -5   4   8        5.88        8.07      0.99 o
  -4   4   8        1.69        2.71      0.72 o
  -3   4   8       38.60       42.65      1.99 o
  -2   4   8      428.57      444.76      8.49 o
  -1   4   8     2240.99     2280.92     18.91 o
   0   4   8      128.75      137.47      4.81 o
   1   4   8       97.01       90.75      4.03 o
   2   4   8        1.78        8.60      1.51 o
   3   4   8      270.15      311.15      7.85 o
   4   4   8       23.98       32.69      2.69 o
   5   4   8       13.44       17.81      1.39 o
   6   4   8      233.24      206.32      4.25 o
   7   4   8        4.58        2.35      0.52 o
   8   4   8        0.38       -0.13      0.87 o
   9   4   8        0.24       -0.57      0.57 o
  10   4   8       45.94       49.90      2.75 o
  11   4   8       33.35       29.08      1.92 o
  12   4   8      161.21      146.49      2.93 o
  13   4   8       17.20       15.53      0.96 o
  14   4   8       50.64       38.11      2.15 o
 -14   5   8        8.68       12.58      1.14 o
 -13   5   8       62.15       58.84      2.03 o
 -12   5   8       11.25       14.53      1.21 o
 -11   5   8        5.77        4.82      0.84 o
 -10   5   8       10.94        6.57      1.06 o
  -9   5   8      171.02      180.67      4.46 o
  -8   5   8      245.80      244.48      3.86 o
  -7   5   8      169.54      161.03      3.14 o
  -6   5   8        6.34        3.86      0.52 o
  -5   5   8      134.90      125.71      2.33 o
  -4   5   8        0.21        0.21      0.45 o
  -3   5   8      477.60      403.54     24.38 o
  -2   5   8     1041.05      986.36     50.00 o
  -1   5   8      505.49      455.68     17.33 o
   0   5   8      254.20      227.12      8.31 o
   1   5   8      889.58      858.94     13.54 o
   2   5   8       98.08       99.28      4.70 o
   3   5   8      171.42      154.40      3.61 o
   4   5   8      673.16      725.44     10.04 o
   5   5   8       14.22       14.63      1.29 o
   6   5   8      195.37      202.55      6.64 o
   7   5   8      117.51      113.33      5.31 o
   8   5   8      134.17      154.88      4.09 o
   9   5   8        0.20        0.32      0.67 o
  10   5   8      130.00      145.31      3.52 o
  11   5   8       20.69       17.35      1.18 o
  12   5   8       37.81       39.34      1.46 o
  13   5   8       11.25       14.67      1.07 o
 -13   6   8       57.31       66.25      2.50 o
 -12   6   8       20.25       16.44      1.08 o
 -11   6   8       21.37       29.33      1.65 o
 -10   6   8       13.89       16.90      1.18 o
  -9   6   8        2.05        5.18      0.67 o
  -8   6   8       98.12      111.52      2.83 o
  -7   6   8       16.24       20.53      1.30 o
  -6   6   8        7.21        9.27      0.90 o
  -5   6   8        0.80        2.63      0.60 o
  -4   6   8       71.02       75.73      2.05 o
  -3   6   8       37.14       30.87      1.23 o
  -2   6   8      101.16      103.43      2.54 o
  -1   6   8      183.03      186.99      3.74 o
   0   6   8       81.97       93.59      2.63 o
   1   6   8       41.41       47.78      1.72 o
   2   6   8      863.14      927.94      9.69 o
   3   6   8      126.71      142.12      3.93 o
   4   6   8       45.80       41.50      2.09 o
   5   6   8        0.00       -0.71      0.71 o
   6   6   8       45.78       44.39      2.55 o
   7   6   8       43.56       42.69      3.10 o
   8   6   8        6.83        5.00      0.97 o
   9   6   8        2.58        0.75      0.43 o
  10   6   8       18.18       19.34      1.40 o
  11   6   8        0.15       -0.40      0.62 o
  12   6   8        0.27        0.17      0.41 o
 -12   7   8       17.53       21.14      1.31 o
 -11   7   8       27.62       21.20      1.39 o
 -10   7   8        4.04        3.42      0.66 o
  -9   7   8       38.72       47.67      1.98 o
  -8   7   8       20.25       20.09      1.23 o
  -7   7   8       16.43       20.28      1.22 o
  -6   7   8       32.07       28.31      1.47 o
  -5   7   8        0.56        0.35      0.62 o
  -4   7   8        6.47        5.42      0.76 o
  -3   7   8        4.44        5.12      0.71 o
  -2   7   8      204.72      192.62      4.23 o
  -1   7   8      276.62      268.95      4.94 o
   0   7   8      332.22      304.97      6.79 o
   1   7   8      168.19      183.78      5.18 o
   2   7   8      238.32      241.61      5.05 o
   3   7   8      137.35      154.16      3.98 o
   4   7   8       24.92       18.92      1.40 o
   5   7   8       29.28       34.88      2.16 o
   6   7   8        5.36        4.43      1.07 o
   7   7   8       95.60      117.61      4.85 o
   8   7   8       14.57       18.14      1.35 o
   9   7   8      102.92      101.22      3.28 o
  10   7   8       11.19        6.94      0.58 o
 -10   8   8       70.46       56.06      2.15 o
  -9   8   8       48.26       55.56      1.61 o
  -8   8   8        0.15        0.15      0.45 o
  -7   8   8        0.85        0.72      0.40 o
  -6   8   8        8.89        6.79      0.85 o
  -5   8   8       93.12       85.56      2.83 o
  -4   8   8        0.16       -0.03      0.54 o
  -3   8   8        5.31        8.73      1.02 o
  -2   8   8        0.68        0.79      0.56 o
  -1   8   8        0.75        1.15      0.54 o
   0   8   8       58.79       54.06      2.31 o
   1   8   8        0.88        0.47      0.50 o
   2   8   8       83.72       87.34      3.15 o
   3   8   8       29.37       30.10      1.89 o
   4   8   8       11.91       11.33      1.49 o
   5   8   8        0.40       -0.02      0.63 o
   6   8   8        8.23        7.43      1.12 o
   7   8   8       45.19       49.42      4.12 o
   8   8   8        0.09        0.56      0.50 o
   9   8   8        7.40        6.80      1.02 o
  -7   9   8        7.27        5.52      0.53 o
  -6   9   8        0.40        0.95      0.45 o
  -5   9   8        6.38        5.34      0.56 o
  -4   9   8       46.62       46.98      1.70 o
  -3   9   8        8.04        5.64      0.64 o
  -2   9   8       13.72       16.63      1.31 o
  -1   9   8       16.38       15.06      1.26 o
   0   9   8       23.58       25.75      1.39 o
   1   9   8        0.46        0.60      0.43 o
   2   9   8        4.99        6.54      1.11 o
   3   9   8       37.24       34.27      2.97 o
   4   9   8       75.92       75.43      6.26 o
   5   9   8       41.73       40.39      1.56 o
   6   9   8      107.28      105.41      4.01 o
  -1  10   8        6.49        5.59      0.65 o
   0  10   8        2.84        2.31      0.47 o
   1  10   8        5.90        5.98      0.97 o
 -16   1   9        0.82        2.54      0.46 o
 -15   1   9       11.80        5.50      0.81 o
 -14   1   9        6.66       12.69      1.68 o
 -13   1   9        0.76        1.57      0.88 o
 -12   1   9        1.07        1.52      0.82 o
 -11   1   9       13.02       14.62      1.64 o
 -10   1   9       71.49       72.76      2.66 o
  -9   1   9       12.41       14.56      1.00 o
  -8   1   9      353.59      336.37      7.75 o
  -7   1   9        4.49        3.10      0.79 o
  -6   1   9      957.42      851.78      9.43 o
  -5   1   9      709.95      736.20      8.32 o
  -4   1   9      115.80       92.86      2.81 o
  -3   1   9       21.09       19.68      0.92 o
  -2   1   9       73.28       74.40      1.64 o
  -1   1   9     1539.56     1569.15     15.57 o
   0   1   9      126.45      116.85      2.77 o
   1   1   9      116.66      102.32      2.40 o
   2   1   9      100.29      143.16      3.26 o
   3   1   9      153.52      130.12      4.56 o
   4   1   9     1472.56     1507.17     16.25 o
   5   1   9      368.90      351.53      9.05 o
   6   1   9      577.08      542.10     10.41 o
   7   1   9      524.79      514.02      6.36 o
   8   1   9      721.45      722.38      8.52 o
   9   1   9      227.85      223.67      4.03 o
  10   1   9       54.95       61.96      2.16 o
  11   1   9       58.57       60.01      1.85 o
  12   1   9        0.04        0.51      0.66 o
  13   1   9       15.84       13.81      1.22 o
  14   1   9        0.32        0.24      0.47 o
 -16   2   9       23.01       20.48      1.35 o
 -15   2   9       45.73       46.51      2.07 o
 -14   2   9       30.54       23.61      2.07 o
 -13   2   9       80.03       74.05      4.01 o
 -12   2   9       69.66       86.74      3.17 o
 -11   2   9       12.93       13.06      1.38 o
 -10   2   9      709.72      715.03      8.16 o
  -9   2   9      157.69      138.02      2.88 o
  -8   2   9       15.15       20.67      1.65 o
  -7   2   9       45.18       36.61      2.14 o
  -6   2   9     1128.76     1182.69     11.65 o
  -5   2   9       37.88       55.97      2.41 o
  -4   2   9      144.49      172.09      3.13 o
  -3   2   9     1896.97     1981.56     18.92 o
  -2   2   9      103.62      109.53      2.43 o
  -1   2   9        8.04        1.18      0.34 o
   0   2   9      672.40      688.30      6.20 o
   1   2   9       19.16       14.18      1.14 o
   2   2   9      503.89      564.00     12.35 o
   3   2   9       10.41       11.51      2.08 o
   4   2   9        2.99        6.45      1.08 o
   5   2   9      270.68      295.89      5.86 o
   6   2   9      537.67      538.68      9.21 o
   7   2   9      160.36      157.61      2.98 o
   8   2   9      162.13      150.94      3.01 o
   9   2   9       10.69        9.05      0.89 o
  10   2   9       23.64       26.29      1.47 o
  11   2   9        9.15       16.62      1.17 o
  12   2   9        7.84        7.67      0.87 o
  13   2   9       42.35       50.53      2.62 o
  14   2   9        2.72        1.27      0.43 o
 -16   3   9        3.65        5.27      0.85 o
 -15   3   9        0.32       -0.09      0.53 o
 -14   3   9        0.84        0.70      0.49 o
 -13   3   9        7.77       12.75      1.32 o
 -12   3   9       60.16       54.57      2.88 o
 -11   3   9        2.81        5.77      0.88 o
 -10   3   9      166.68      164.12      4.47 o
  -9   3   9      127.92      122.93      2.83 o
  -8   3   9      378.61      392.90      4.98 o
  -7   3   9      117.53      102.89      3.72 o
  -6   3   9      122.23      101.34      3.56 o
  -5   3   9      485.54      444.62      7.20 o
  -4   3   9      165.23      146.15      3.19 o
  -3   3   9       22.80       10.96      0.90 o
  -2   3   9     4734.92     4820.15     26.21 o
  -1   3   9     4409.76     4540.01     25.14 o
   0   3   9      188.88      171.09      5.04 o
   1   3   9       41.74       35.22      2.39 o
   2   3   9      413.52      428.01      8.62 o
   3   3   9      276.36      254.99      6.89 o
   4   3   9      617.34      563.80     10.60 o
   5   3   9      131.66      122.98      5.15 o
   6   3   9      133.36      123.74      2.97 o
   7   3   9        2.66        2.78      0.49 o
   8   3   9       61.10       48.20      2.68 o
   9   3   9      102.01      113.73      4.06 o
  10   3   9       41.27       36.43      2.27 o
  11   3   9       29.93       35.40      1.82 o
  12   3   9       28.37       22.78      1.36 o
  13   3   9       21.45       21.75      1.75 o
  14   3   9       12.41       10.51      0.71 o
 -15   4   9        0.59       -0.47      0.59 o
 -14   4   9        0.27        1.47      0.48 o
 -13   4   9       56.75       63.12      2.00 o
 -12   4   9       89.68       82.07      2.58 o
 -11   4   9      156.18      172.84      4.46 o
 -10   4   9       37.84       27.42      1.59 o
  -9   4   9      112.02      115.33      3.34 o
  -8   4   9      165.92      164.63      4.00 o
  -7   4   9      227.27      246.66      3.91 o
  -6   4   9       68.04       66.55      2.03 o
  -5   4   9      235.90      240.93      6.89 o
  -4   4   9      276.83      284.80      6.38 o
  -3   4   9       19.15       16.67      1.60 o
  -2   4   9      536.60      508.23      8.90 o
  -1   4   9        0.20        1.05      0.93 o
   0   4   9      772.34      724.95     11.41 o
   1   4   9        0.15        0.23      0.67 o
   2   4   9      506.64      506.90     10.12 o
   3   4   9        1.39        4.58      1.17 o
   4   4   9      491.99      522.62      7.52 o
   5   4   9      196.46      206.14      4.26 o
   6   4   9      208.22      217.48      4.48 o
   7   4   9        9.63       13.18      1.79 o
   8   4   9       24.86       25.23      1.94 o
   9   4   9        0.24        0.65      0.82 o
  10   4   9        3.58       11.24      1.12 o
  11   4   9        1.23        1.59      0.45 o
  12   4   9       44.32       56.07      1.69 o
  13   4   9        0.36       -0.28      0.30 o
 -14   5   9        1.35        2.22      0.49 o
 -13   5   9        0.08       -0.21      0.40 o
 -12   5   9        0.55        1.49      0.50 o
 -11   5   9        7.01        2.95      0.54 o
 -10   5   9       19.86       31.31      1.52 o
  -9   5   9       49.75       60.13      2.10 o
  -8   5   9       16.69       24.03      1.24 o
  -7   5   9      151.53      138.31      2.99 o
  -6   5   9      151.50      163.95      3.01 o
  -5   5   9      774.77      748.03     12.27 o
  -4   5   9     1371.95     1306.94     16.56 o
  -3   5   9     1330.85     1294.84     10.70 o
  -2   5   9     1053.01     1050.05      9.17 o
  -1   5   9      573.32      557.86      8.22 o
   0   5   9      571.66      588.51     10.11 o
   1   5   9     1314.18     1377.24     15.87 o
   2   5   9       52.60       54.77      2.50 o
   3   5   9        1.30        3.88      0.82 o
   4   5   9       40.32       44.41      2.70 o
   5   5   9      142.46      128.92     10.31 o
   6   5   9        2.52        1.33      0.81 o
   7   5   9       30.35       30.72      2.32 o
   8   5   9       33.61       25.92      2.00 o
   9   5   9       12.44        9.62      1.19 o
  10   5   9       14.24       12.70      1.06 o
  11   5   9       12.16       12.53      0.92 o
  12   5   9       61.22       60.89      1.93 o
 -13   6   9        5.71        4.47      0.70 o
 -12   6   9       52.75       56.59      1.83 o
 -11   6   9      104.49       94.37      2.80 o
 -10   6   9       53.14       71.31      2.26 o
  -9   6   9       18.13       15.58      1.01 o
  -8   6   9      216.00      253.52      4.13 o
  -7   6   9       32.77       40.13      1.72 o
  -6   6   9       45.34       57.31      2.10 o
  -5   6   9       62.15       65.42      2.27 o
  -4   6   9      116.83      121.61      3.08 o
  -3   6   9        0.35        0.47      0.44 o
  -2   6   9      404.40      411.21      5.49 o
  -1   6   9      173.84      154.62      3.45 o
   0   6   9      217.77      216.57      4.47 o
   1   6   9        1.53        1.33      0.72 o
   2   6   9        7.58        7.85      1.15 o
   3   6   9      200.23      184.98      4.57 o
   4   6   9      205.55      206.22      5.61 o
   5   6   9      256.62      255.74      5.16 o
   6   6   9       18.85       20.00      1.43 o
   7   6   9       86.74       78.70      3.54 o
   8   6   9       96.74       94.11      3.45 o
   9   6   9        0.32        0.19      0.55 o
  10   6   9        5.20        4.37      0.71 o
  11   6   9       71.01       65.51      1.93 o
 -12   7   9        0.01        0.33      0.38 o
 -11   7   9        0.68        1.00      0.87 o
 -10   7   9       10.15       14.68      1.56 o
  -9   7   9        7.76        2.74      0.48 o
  -8   7   9       69.79       56.47      1.97 o
  -7   7   9      167.20      167.45      3.53 o
  -6   7   9      326.01      324.21      4.79 o
  -5   7   9      192.02      222.24      4.43 o
  -4   7   9      239.46      252.67      4.79 o
  -3   7   9      460.27      485.14      6.67 o
  -2   7   9      364.86      387.08      6.61 o
  -1   7   9      219.65      220.44      4.84 o
   0   7   9      410.13      436.99      8.18 o
   1   7   9       33.48       32.90      2.26 o
   2   7   9       84.15       87.99      3.04 o
   3   7   9       76.73       79.67      2.86 o
   4   7   9       35.85       39.78      1.97 o
   5   7   9      108.63      103.09      3.04 o
   6   7   9       17.92       12.84      2.96 o
   7   7   9        0.62       -0.85      0.85 o
   8   7   9        2.56        2.17      0.51 o
   9   7   9       19.74       19.85      1.07 o
  10   7   9        0.86        1.04      0.54 o
 -10   8   9        1.90        3.17      0.53 o
  -9   8   9       20.11       22.01      1.45 o
  -8   8   9        1.44        0.60      0.30 o
  -7   8   9        0.92        0.49      0.41 o
  -6   8   9       26.34       29.99      1.54 o
  -5   8   9      105.49      126.95      3.54 o
  -4   8   9       21.11       24.48      1.51 o
  -3   8   9       87.35      104.94      3.30 o
  -2   8   9        0.68        1.13      0.59 o
  -1   8   9        2.11        1.58      0.57 o
   0   8   9      234.03      241.01      6.76 o
   1   8   9        0.44        0.90      0.44 o
   2   8   9       42.45       42.16      1.87 o
   3   8   9      185.53      182.18      3.67 o
   4   8   9      166.21      136.83      3.54 o
   5   8   9      112.78       95.83      3.61 o
   6   8   9       40.83       34.87      2.18 o
   7   8   9        2.94        3.47      0.72 o
   8   8   9        2.75        1.64      0.69 o
  -7   9   9       20.92       15.19      1.45 o
  -6   9   9       59.34       55.53      2.51 o
  -5   9   9       30.38       29.67      1.75 o
  -4   9   9       33.61       36.14      1.61 o
  -3   9   9       99.62      103.27      2.96 o
  -2   9   9      108.12      120.02      4.18 o
  -1   9   9      255.21      276.84      7.69 o
   0   9   9       77.79       84.82      2.56 o
   1   9   9       25.20       31.26      1.59 o
   2   9   9       99.33       87.37      2.84 o
   3   9   9       23.61       20.75      1.52 o
   4   9   9        0.37        0.66      0.43 o
   5   9   9        4.53        5.93      0.72 o
 -16   0  10       60.08       64.56      3.57 o
 -15   0  10      115.14       91.76      4.52 o
 -14   0  10        1.68        7.15      1.17 o
 -13   0  10       75.18       70.14      6.40 o
 -12   0  10       84.46      104.96      7.44 o
 -11   0  10        0.52        0.58      1.49 o
 -10   0  10      234.86      250.52      7.67 o
  -9   0  10       61.51       57.64      2.78 o
  -8   0  10      232.10      247.78     10.01 o
  -7   0  10       70.14       66.74      5.05 o
  -6   0  10        2.08       26.12      3.06 o
  -5   0  10      668.14      640.02      8.80 o
  -4   0  10     2204.07     2123.47     25.45 o
  -3   0  10      187.81      194.46      7.27 o
  -2   0  10     2832.35     2797.10     41.50 o
  -1   0  10     1639.19     1527.01     13.15 o
   0   0  10      938.85      807.55     10.44 o
   1   0  10        8.46        5.70      1.69 o
   2   0  10     3034.43     3037.55     31.16 o
   3   0  10     5231.24     5392.12     44.05 o
   4   0  10     1178.81     1225.36     21.43 o
   5   0  10     1821.67     1789.00     26.76 o
   6   0  10     1098.67     1052.92     21.15 o
   7   0  10     1673.41     1643.60     29.19 o
   8   0  10     1078.58     1031.45     10.81 o
   9   0  10     1245.26     1203.52     13.38 o
  10   0  10      232.83      243.75      5.90 o
  11   0  10       12.65       14.34      1.72 o
  12   0  10       74.63       73.90      2.73 o
  13   0  10       17.47       14.72      1.32 o
  14   0  10        8.17        6.41      0.96 o
 -16   1  10        0.03        0.11      0.30 o
 -15   1  10        1.65        1.58      0.64 o
 -14   1  10       45.15       45.10      2.81 o
 -13   1  10       35.11       47.13      2.68 o
 -12   1  10      203.45      215.21     10.26 o
 -11   1  10      573.84      580.07      8.31 o
 -10   1  10      359.78      348.80      7.84 o
  -9   1  10       32.56       24.66      1.22 o
  -8   1  10      173.03      173.08      4.72 o
  -7   1  10       55.40       42.63      2.90 o
  -6   1  10        3.22        3.32      0.86 o
  -5   1  10      503.56      476.27      6.96 o
  -4   1  10      354.34      320.03      7.02 o
  -3   1  10      803.34      798.87      7.43 o
  -2   1  10     3009.22     3037.83     18.04 o
  -1   1  10      222.75      198.59      3.40 o
   0   1  10       35.80       21.02      1.12 o
   1   1  10      126.95      133.45      3.30 o
   2   1  10       71.11       87.05      3.80 o
   3   1  10       23.72       31.70      2.44 o
   4   1  10       57.09       67.49      3.63 o
   5   1  10      251.70      257.65      7.27 o
   6   1  10       42.87       41.02      2.41 o
   7   1  10      121.56      128.21      2.58 o
   8   1  10        1.90        2.29      0.46 o
   9   1  10        4.03        4.37      0.88 o
  10   1  10      177.88      167.48      3.18 o
  11   1  10       27.71       29.86      1.38 o
  12   1  10        3.72        5.14      0.61 o
  13   1  10       64.12       58.71      2.15 o
  14   1  10        9.85        9.90      1.29 o
 -16   2  10      128.92      107.38      2.77 o
 -15   2  10       99.38      106.04      2.89 o
 -14   2  10        2.00        1.70      0.54 o
 -13   2  10        7.96       16.53      1.58 o
 -12   2  10       50.17       43.91      2.62 o
 -11   2  10      830.74      890.94     12.01 o
 -10   2  10      189.83      180.49      4.00 o
  -9   2  10      114.82      127.70      2.62 o
  -8   2  10       21.46       24.73      1.32 o
  -7   2  10      506.29      499.29      9.62 o
  -6   2  10      153.67      160.96      4.43 o
  -5   2  10      187.88      181.74      4.53 o
  -4   2  10       28.07       42.04      2.61 o
  -3   2  10        5.44        2.83      0.54 o
  -2   2  10      613.32      606.03      6.05 o
  -1   2  10     1777.80     1739.64     10.35 o
   0   2  10      307.10      265.55      4.03 o
   1   2  10      284.47      259.28      6.44 o
   2   2  10     1686.77     1596.50     16.78 o
   3   2  10     1511.09     1533.37     18.95 o
   4   2  10      663.30      639.28     11.42 o
   5   2  10      109.27      100.39      4.68 o
   6   2  10     1061.60     1053.02      7.46 o
   7   2  10      167.84      154.56      3.80 o
   8   2  10      547.10      513.26      6.67 o
   9   2  10       30.77       25.41      1.53 o
  10   2  10      246.79      255.69      5.06 o
  11   2  10       32.04       28.90      1.94 o
  12   2  10       53.74       51.47      1.89 o
  13   2  10        6.99        5.69      0.96 o
  14   2  10       23.35       21.50      1.25 o
 -15   3  10        2.58        1.92      0.52 o
 -14   3  10        1.47        2.40      0.51 o
 -13   3  10       78.12       78.09      2.69 o
 -12   3  10        0.96        2.27      0.63 o
 -11   3  10        0.35       -0.06      0.59 o
 -10   3  10       16.17       20.58      1.51 o
  -9   3  10      116.73      103.32      3.10 o
  -8   3  10      114.68       91.67      2.45 o
  -7   3  10       41.17       32.40      1.25 o
  -6   3  10        2.43        4.27      0.81 o
  -5   3  10       53.76       58.89      2.74 o
  -4   3  10      144.41      145.89      5.06 o
  -3   3  10     1632.53     1619.62     12.92 o
  -2   3  10      848.70      889.35      7.86 o
  -1   3  10      208.71      184.29      6.11 o
   0   3  10       14.33       12.77      1.44 o
   1   3  10      139.55      132.64      4.82 o
   2   3  10       66.97       76.34      3.81 o
   3   3  10      163.66      163.38      5.77 o
   4   3  10      590.96      593.00     11.42 o
   5   3  10       38.53       37.12      1.52 o
   6   3  10      458.74      466.47      5.56 o
   7   3  10      136.77      135.35      4.47 o
   8   3  10        0.71        0.02      1.02 o
   9   3  10       50.47       44.38      2.55 o
  10   3  10       64.05       52.81      2.95 o
  11   3  10       15.32       13.59      1.11 o
  12   3  10       25.97       20.13      1.43 o
  13   3  10       58.42       55.25      2.50 o
 -15   4  10       10.17        9.16      1.21 o
 -14   4  10       61.17       60.12      2.03 o
 -13   4  10       64.84       61.49      2.19 o
 -12   4  10      138.02      152.83      3.39 o
 -11   4  10       22.30       16.80      1.28 o
 -10   4  10       29.34       21.19      1.31 o
  -9   4  10      106.48      121.29      3.17 o
  -8   4  10      204.23      206.00      4.12 o
  -7   4  10       45.74       40.28      1.52 o
  -6   4  10        0.81        0.74      0.34 o
  -5   4  10        2.60        0.29      0.41 o
  -4   4  10      397.89      415.12     11.97 o
  -3   4  10       12.10       14.70      1.49 o
  -2   4  10      147.45      162.09      5.13 o
  -1   4  10       24.35       21.29      2.00 o
   0   4  10       94.45       83.41      4.01 o
   1   4  10      287.66      271.85     12.26 o
   2   4  10      809.02      768.27     12.94 o
   3   4  10     1944.76     1943.49     20.63 o
   4   4  10      124.54      112.61      3.16 o
   5   4  10       27.29       17.96      1.32 o
   6   4  10      283.21      255.78      5.49 o
   7   4  10     1100.35     1021.02     12.21 o
   8   4  10       19.24       18.73      2.10 o
   9   4  10      170.26      164.22      5.84 o
  10   4  10        8.90       15.03      1.20 o
  11   4  10       19.37       18.51      0.93 o
  12   4  10        0.01        0.51      0.47 o
  13   4  10       37.23       40.54      1.73 o
 -14   5  10       11.52       10.34      1.21 o
 -13   5  10       15.21       15.43      1.40 o
 -12   5  10       39.91       43.01      1.61 o
 -11   5  10        1.41        1.61      0.51 o
 -10   5  10      161.58      149.07      3.21 o
  -9   5  10        0.06        0.16      0.38 o
  -8   5  10       45.42       41.17      1.79 o
  -7   5  10       69.10       76.44      2.25 o
  -6   5  10      155.42      136.30      3.00 o
  -5   5  10       95.14       87.90      2.63 o
  -4   5  10       92.17       98.74      4.28 o
  -3   5  10       18.06       22.58      3.43 o
  -2   5  10      131.07      128.54      2.76 o
  -1   5  10      198.89      184.48      3.62 o
   0   5  10       30.92       39.79      1.88 o
   1   5  10        9.43       11.52      1.02 o
   2   5  10      918.96      930.44     12.57 o
   3   5  10       88.57       84.61      2.83 o
   4   5  10       70.56       73.69      4.24 o
   5   5  10        0.41        0.21      1.08 o
   6   5  10       65.28       56.06      3.52 o
   7   5  10        9.50        9.53      1.31 o
   8   5  10        3.97        2.99      0.80 o
   9   5  10       66.67       50.30      2.52 o
  10   5  10       52.63       46.86      2.17 o
  11   5  10        0.18        1.17      0.52 o
  12   5  10        0.84        1.05      0.40 o
 -13   6  10       26.84       27.12      1.90 o
 -12   6  10       40.71       33.98      1.77 o
 -11   6  10       50.92       59.30      2.36 o
 -10   6  10        0.58        0.20      0.39 o
  -9   6  10       23.16       25.95      1.29 o
  -8   6  10       43.06       37.54      1.78 o
  -7   6  10        2.99        4.48      0.76 o
  -6   6  10       19.67       10.17      0.98 o
  -5   6  10       95.14       97.30      2.73 o
  -4   6  10       56.17       47.21      2.08 o
  -3   6  10       12.16       19.09      1.36 o
  -2   6  10        1.32        0.34      0.45 o
  -1   6  10        0.92        2.26      0.70 o
   0   6  10       21.76       17.26      1.48 o
   1   6  10       52.67       53.08      2.44 o
   2   6  10       14.84       15.40      1.36 o
   3   6  10       49.09       43.29      2.24 o
   4   6  10       91.68       82.13      3.55 o
   5   6  10        4.42        3.31      1.05 o
   6   6  10       80.21       75.32      2.72 o
   7   6  10       25.61       23.22      1.49 o
   8   6  10       11.49        7.22      0.97 o
   9   6  10        0.44        0.75      0.50 o
  10   6  10       59.74       56.41      2.90 o
  11   6  10       15.83       18.34      1.09 o
 -11   7  10       21.92       17.69      1.30 o
 -10   7  10        0.25        0.14      0.49 o
  -9   7  10       11.19       13.15      1.60 o
  -8   7  10        5.97        7.45      0.87 o
  -7   7  10       14.25       12.36      0.97 o
  -6   7  10       81.71       81.30      2.51 o
  -5   7  10       10.41       11.46      1.09 o
  -4   7  10        1.12        2.57      0.66 o
  -3   7  10       23.13       28.47      1.64 o
  -2   7  10       68.64       70.47      2.52 o
  -1   7  10       14.49       18.49      1.31 o
   0   7  10        5.80        4.54      0.70 o
   1   7  10      121.27      122.49      4.26 o
   2   7  10       21.91       24.64      1.61 o
   3   7  10        6.79        6.73      1.02 o
   4   7  10       39.50       34.91      1.81 o
   5   7  10       23.87       22.01      1.36 o
   6   7  10        0.99        1.22      0.82 o
   7   7  10       11.09       13.21      1.47 o
   8   7  10       29.61       21.51      1.64 o
   9   7  10       16.05       11.93      1.69 o
  -9   8  10       44.00       32.93      1.64 o
  -8   8  10       91.85       93.96      2.52 o
  -7   8  10       24.70       20.16      1.15 o
  -6   8  10        3.73        4.40      0.51 o
  -5   8  10        6.48        7.19      0.71 o
  -4   8  10       13.95        7.45      0.82 o
  -3   8  10       29.72       23.71      1.48 o
  -2   8  10       17.93       17.27      1.32 o
  -1   8  10        0.21        1.06      0.54 o
   0   8  10       32.43       31.86      1.72 o
   1   8  10       61.50       67.12      3.22 o
   2   8  10        3.14        4.08      0.76 o
   3   8  10        5.21        3.44      0.65 o
   4   8  10        0.04        1.05      0.53 o
   5   8  10       11.82        8.44      1.21 o
   6   8  10        8.93       11.00      1.21 o
   7   8  10        0.11        0.44      0.49 o
  -6   9  10       19.38       17.53      1.67 o
  -5   9  10       32.15       27.40      2.38 o
  -4   9  10       19.44       17.07      0.89 o
  -3   9  10       84.25       97.39      3.76 o
  -2   9  10      113.56      115.04      6.27 o
  -1   9  10      139.63      140.64      6.28 o
   0   9  10        4.47        2.24      0.51 o
   1   9  10       15.60       15.87      1.06 o
   2   9  10        0.03       -0.36      0.36 o
   3   9  10       11.73        9.14      1.01 o
   4   9  10        1.73       -0.24      0.32 o
 -16   1  11        1.96        0.88      0.52 o
 -15   1  11        7.39        6.01      0.75 o
 -14   1  11        6.66        4.58      0.80 o
 -13   1  11       40.88       38.14      2.38 o
 -12   1  11      188.71      211.12      5.99 o
 -11   1  11      209.62      207.60      5.03 o
 -10   1  11        3.30        0.91      0.52 o
  -9   1  11        0.43        0.68      0.38 o
  -8   1  11      166.54      136.08      2.93 o
  -7   1  11        1.93        5.47      0.93 o
  -6   1  11        7.63        9.61      1.12 o
  -5   1  11     1156.22     1192.75     14.89 o
  -4   1  11        1.13        1.19      0.62 o
  -3   1  11       81.41       89.59      3.73 o
  -2   1  11        3.20        4.10      0.64 o
  -1   1  11        7.23        4.89      0.59 o
   0   1  11        2.84        2.81      0.46 o
   1   1  11      103.46      103.61      3.10 o
   2   1  11        2.87        3.57      0.96 o
   3   1  11      635.29      691.57     11.66 o
   4   1  11      308.13      331.05      8.33 o
   5   1  11       55.75       41.40      3.11 o
   6   1  11      161.75      131.83      3.05 o
   7   1  11        1.42        3.34      0.53 o
   8   1  11       53.77       41.23      1.76 o
   9   1  11      816.70      812.40      9.65 o
  10   1  11       32.86       33.85      1.53 o
  11   1  11       37.32       38.96      1.63 o
  12   1  11        2.03        1.47      0.37 o
  13   1  11      113.99      114.35      3.34 o
 -15   2  11       85.17       89.82      3.22 o
 -14   2  11       14.28       11.96      1.15 o
 -13   2  11       11.39       11.55      1.44 o
 -12   2  11       10.84       14.48      1.55 o
 -11   2  11      206.02      220.17      5.21 o
 -10   2  11      102.87      102.18      3.09 o
  -9   2  11      382.87      377.19      6.73 o
  -8   2  11       55.07       49.50      1.79 o
  -7   2  11      323.10      309.33      4.35 o
  -6   2  11      185.99      185.04      4.92 o
  -5   2  11       15.35       19.60      1.96 o
  -4   2  11       82.18       83.80      3.88 o
  -3   2  11      171.34      179.73      5.43 o
  -2   2  11      106.76      109.31      2.90 o
  -1   2  11        2.66        1.11      0.45 o
   0   2  11       39.37       27.33      1.55 o
   1   2  11      308.22      323.50      8.95 o
   2   2  11      244.90      238.32      7.12 o
   3   2  11       42.81       39.89      2.95 o
   4   2  11      485.51      522.43     20.21 o
   5   2  11       71.03       83.03      2.28 o
   6   2  11        4.89       10.82      1.74 o
   7   2  11       32.92       34.13      1.81 o
   8   2  11        0.56        0.90      0.46 o
   9   2  11      105.44      117.44      3.62 o
  10   2  11       15.67       17.65      1.58 o
  11   2  11        0.17        0.37      0.46 o
  12   2  11        4.51        2.78      0.46 o
  13   2  11        3.36        2.78      0.63 o
 -15   3  11       31.48       24.00      1.47 o
 -14   3  11        8.36        5.58      0.98 o
 -13   3  11       12.29       14.06      1.33 o
 -12   3  11      144.78      148.48      3.97 o
 -11   3  11        0.42        0.68      0.62 o
 -10   3  11       60.23       50.82      1.99 o
  -9   3  11       39.21       48.12      1.97 o
  -8   3  11        0.38        0.81      0.97 o
  -7   3  11      282.08      306.21      3.94 o
  -6   3  11       26.47       35.77      1.40 o
  -5   3  11        8.82       10.40      6.96 o
  -4   3  11        3.91        4.86      1.00 o
  -3   3  11      165.43      156.88      3.96 o
  -2   3  11        3.00        8.89      1.16 o
  -1   3  11       95.01       87.51      3.75 o
   0   3  11       84.31      162.33     59.89 o
   1   3  11      123.21      128.48      5.03 o
   2   3  11       28.87       31.36      2.58 o
   3   3  11      269.66      272.92      7.82 o
   4   3  11      276.54      263.40      4.38 o
   5   3  11       97.84      102.38      2.62 o
   6   3  11      170.76      161.41      3.57 o
   7   3  11       10.57        6.03      1.03 o
   8   3  11       54.07       62.26      2.95 o
   9   3  11      118.91      129.04      4.12 o
  10   3  11      189.42      193.88      6.02 o
  11   3  11       21.69       15.19      1.11 o
  12   3  11      146.35      146.67      3.43 o
  13   3  11        1.03        0.96      1.30 o
 -14   4  11       29.46       31.22      1.85 o
 -13   4  11        1.51        1.56      0.56 o
 -12   4  11       25.18       31.22      1.73 o
 -11   4  11        3.09        2.41      0.56 o
 -10   4  11       33.92       33.30      1.60 o
  -9   4  11      125.01      116.31      3.08 o
  -8   4  11       45.52       43.55      1.92 o
  -7   4  11       29.83       25.67      1.48 o
  -6   4  11        0.11        0.24      0.37 o
  -5   4  11        0.57        1.28      0.57 o
  -4   4  11        6.22       13.36      1.07 o
  -3   4  11      825.32      804.97      8.79 o
  -2   4  11        2.41        2.36      0.97 o
  -1   4  11      138.05      137.70      5.11 o
   0   4  11      250.60      263.86      5.23 o
   1   4  11      856.08      871.47      9.44 o
   2   4  11      530.63      563.44      7.09 o
   3   4  11     1090.45     1125.81     16.61 o
   4   4  11      258.95      274.28      5.03 o
   5   4  11      702.27      737.72      9.30 o
   6   4  11       53.36       50.70      2.50 o
   7   4  11       17.45       24.59      1.90 o
   8   4  11       41.67       40.56      3.02 o
   9   4  11       37.13       48.52      3.12 o
  10   4  11       31.03       33.29      1.92 o
  11   4  11       28.24       21.03      1.16 o
  12   4  11        0.11        0.33      0.34 o
 -13   5  11       71.46       70.02      2.60 o
 -12   5  11       72.98       79.01      2.32 o
 -11   5  11      169.52      159.94      3.75 o
 -10   5  11      207.19      200.69      3.64 o
  -9   5  11       17.03       14.34      1.07 o
  -8   5  11      124.97      139.53      3.00 o
  -7   5  11       45.28       33.26      1.40 o
  -6   5  11       12.57       16.39      1.06 o
  -5   5  11       55.70       62.92      2.06 o
  -4   5  11      280.36      240.17      5.58 o
  -3   5  11      447.99      472.92      7.89 o
  -2   5  11       93.09       86.64      2.51 o
  -1   5  11      148.30      122.01      3.09 o
   0   5  11       22.00       19.47      1.23 o
   1   5  11      565.69      598.54     11.30 o
   2   5  11       56.13       50.92      2.87 o
   3   5  11      556.52      586.41     12.01 o
   4   5  11      118.42      132.69      5.76 o
   5   5  11       12.05       14.77      1.79 o
   6   5  11      165.60      172.07      5.05 o
   7   5  11      136.31      147.11      4.80 o
   8   5  11       31.50       36.81      2.21 o
   9   5  11      179.24      176.76      4.40 o
  10   5  11       35.37       38.08      1.80 o
  11   5  11      112.80       99.49      2.51 o
 -12   6  11       28.14       28.44      2.25 o
 -11   6  11        0.54        1.77      0.59 o
 -10   6  11       28.78       26.89      1.43 o
  -9   6  11        8.46        6.28      0.66 o
  -8   6  11       10.29       13.74      1.04 o
  -7   6  11        4.03        3.69      0.64 o
  -6   6  11        0.89       -0.73      0.73 o
  -5   6  11      231.39      209.12      5.01 o
  -4   6  11       17.59       11.44      1.23 o
  -3   6  11       17.92       17.95      1.54 o
  -2   6  11        0.97        0.75      0.49 o
  -1   6  11       95.60       96.50      3.12 o
   0   6  11       48.97       62.83      2.73 o
   1   6  11       28.40       27.71      1.77 o
   2   6  11      296.72      316.48      5.99 o
   3   6  11       88.00       91.22      3.74 o
   4   6  11       57.21       63.64      3.12 o
   5   6  11       58.68       60.51      3.01 o
   6   6  11      272.76      271.70      9.38 o
   7   6  11        0.19        0.20      0.55 o
   8   6  11      126.04      129.39      5.86 o
   9   6  11        0.55        0.29      0.45 o
  10   6  11        0.27        0.36      0.33 o
 -11   7  11      113.68      100.22      2.68 o
 -10   7  11      111.41      108.39      3.43 o
  -9   7  11      165.37      161.89      4.75 o
  -8   7  11      120.55      109.38      2.51 o
  -7   7  11       32.50       33.20      1.54 o
  -6   7  11       11.12       13.20      1.06 o
  -5   7  11       27.19       20.12      1.32 o
  -4   7  11       21.27       26.68      1.51 o
  -3   7  11        2.31        1.22      0.48 o
  -2   7  11        1.93        5.14      0.77 o
  -1   7  11       23.41       28.37      1.58 o
   0   7  11        0.53        2.09      0.74 o
   1   7  11        6.92        6.81      1.09 o
   2   7  11      100.06       96.87      4.44 o
   3   7  11       44.01       47.99      2.45 o
   4   7  11       33.80       34.71      1.70 o
   5   7  11       21.15       28.43      1.82 o
   6   7  11       95.48       98.16      3.00 o
   7   7  11       80.73       82.32      3.32 o
   8   7  11       48.33       52.04      2.25 o
   9   7  11       16.32       19.41      1.66 o
  -9   8  11        1.30        0.63      0.40 o
  -8   8  11        1.03        0.93      0.30 o
  -7   8  11        0.78        1.13      0.33 o
  -6   8  11        1.25       -0.31      0.39 o
  -5   8  11       50.73       49.78      2.26 o
  -4   8  11        0.22        0.47      0.54 o
  -3   8  11       14.19       10.09      0.93 o
  -2   8  11       12.58       11.86      1.05 o
  -1   8  11        4.81       12.09      1.06 o
   0   8  11        0.13        0.51      0.45 o
   1   8  11       36.03       43.81      2.09 o
   2   8  11       25.71       20.09      1.19 o
   3   8  11       78.15       84.93      2.26 o
   4   8  11       21.17       19.12      1.30 o
   5   8  11      166.80      147.98      3.77 o
   6   8  11      115.42      115.05      6.52 o
  -5   9  11        1.51        0.91      0.51 o
  -4   9  11       23.69       29.13      1.62 o
  -3   9  11       15.92       12.93      1.33 o
  -2   9  11        1.71        0.81      0.33 o
  -1   9  11        4.30        5.91      1.16 o
   0   9  11        6.96        3.48      0.76 o
   1   9  11       18.53       13.78      0.84 o
   2   9  11       18.39       14.06      0.99 o
   3   9  11       11.49       10.07      1.30 o
 -15   0  12        6.77        5.49      1.20 o
 -14   0  12       11.13        9.09      1.19 o
 -13   0  12       14.64       17.51      1.89 o
 -12   0  12        6.98        6.28      1.35 o
 -11   0  12      306.01      323.03      6.70 o
 -10   0  12      690.35      662.09     12.24 o
  -9   0  12       36.87       32.53      2.22 o
  -8   0  12       76.00       72.97      2.89 o
  -7   0  12     2648.66     2605.58     18.21 o
  -6   0  12     2993.63     3124.77     36.71 o
  -5   0  12     1244.69     1309.01     22.74 o
  -4   0  12        5.74       16.76      2.58 o
  -3   0  12       19.41       67.47      4.80 o
  -2   0  12      871.82      849.95     10.88 o
  -1   0  12      137.29      162.72      4.79 o
   0   0  12     2167.81     2065.93     36.80 o
   1   0  12      153.66      172.64      5.15 o
   2   0  12      498.35      532.25     14.33 o
   3   0  12       28.94       35.64      3.87 o
   4   0  12      116.98      135.90      7.93 o
   5   0  12      827.88      842.42     11.16 o
   6   0  12        2.07        1.24      0.52 o
   7   0  12        1.46        4.96      0.93 o
   8   0  12       24.88       37.32      2.42 o
   9   0  12       55.09       65.30      3.07 o
  10   0  12       55.21       64.86      2.87 o
  11   0  12       75.85       83.39      2.92 o
  12   0  12       19.24       15.34      1.33 o
 -15   1  12        9.21       11.58      1.34 o
 -14   1  12       54.95       50.82      2.28 o
 -13   1  12      259.27      250.47      5.74 o
 -12   1  12      171.93      164.46      5.08 o
 -11   1  12      378.45      376.51      5.05 o
 -10   1  12     1054.10     1050.04      8.83 o
  -9   1  12      223.96      207.59      4.23 o
  -8   1  12      436.07      432.07      4.98 o
  -7   1  12      269.85      274.29      4.15 o
  -6   1  12      134.23      117.74      5.08 o
  -5   1  12      112.75      120.92      4.94 o
  -4   1  12      309.15      295.31      8.94 o
  -3   1  12        8.59       15.36      1.67 o
  -2   1  12       67.39       60.38      2.26 o
  -1   1  12      435.56      486.70      5.94 o
   0   1  12       82.35       87.73      2.58 o
   1   1  12      124.10      149.02      3.89 o
   2   1  12      180.67      184.87      6.07 o
   3   1  12      252.21      266.69      7.62 o
   4   1  12        0.82        0.56      0.54 o
   5   1  12       26.43       27.29      1.35 o
   6   1  12      373.87      378.77      5.00 o
   7   1  12       13.41       14.36      1.40 o
   8   1  12      432.40      436.55      5.69 o
   9   1  12      212.00      218.76      4.97 o
  10   1  12        1.87        4.38      0.71 o
  11   1  12        3.58        1.29      0.49 o
  12   1  12       93.65       88.02      2.17 o
  13   1  12        4.64        1.77      0.36 o
 -15   2  12       22.70       26.57      1.60 o
 -14   2  12        6.17        8.03      0.88 o
 -13   2  12        2.09        1.87      0.62 o
 -12   2  12      104.25      116.30      4.08 o
 -11   2  12       36.42       38.53      1.85 o
 -10   2  12        2.30        1.58      0.54 o
  -9   2  12       76.05       81.21      3.19 o
  -8   2  12       70.08       73.08      2.43 o
  -7   2  12      797.54      794.51      8.51 o
  -6   2  12      534.60      522.23      7.03 o
  -5   2  12       39.92       42.23      4.42 o
  -4   2  12      234.44      197.97      6.18 o
  -3   2  12      488.79      471.82      9.16 o
  -2   2  12      164.60      184.79      3.63 o
  -1   2  12     1179.64     1169.31      9.35 o
   0   2  12       24.59       34.87      2.45 o
   1   2  12      264.15      256.95      7.00 o
   2   2  12      275.90      285.66      7.74 o
   3   2  12      364.78      377.77      9.68 o
   4   2  12        0.80        1.98      0.54 o
   5   2  12       33.80       21.76      1.15 o
   6   2  12      143.47      145.27      3.70 o
   7   2  12      298.63      313.14      5.40 o
   8   2  12       73.26       69.07      2.51 o
   9   2  12      187.75      211.29      4.80 o
  10   2  12       59.21       57.83      2.32 o
  11   2  12       24.82       29.23      1.43 o
  12   2  12      120.74      109.71      2.29 o
  13   2  12       39.68       33.83      1.48 o
 -15   3  12       61.97       51.99      1.89 o
 -14   3  12       84.04       93.68      3.43 o
 -13   3  12      164.33      172.21      5.47 o
 -12   3  12      122.95      116.76      5.09 o
 -11   3  12      118.56      117.51      3.14 o
 -10   3  12       13.01       15.17      1.24 o
  -9   3  12      522.12      512.75      7.12 o
  -8   3  12      510.18      491.46      8.28 o
  -7   3  12        4.35        5.53      0.66 o
  -6   3  12      111.96       90.13      2.43 o
  -5   3  12        0.77        1.76      0.51 o
  -4   3  12       21.77       20.60      1.32 o
  -3   3  12       35.44       42.24      2.82 o
  -2   3  12       21.44       15.71      1.57 o
  -1   3  12       75.09       73.76      4.18 o
   0   3  12      143.51      134.79      5.03 o
   1   3  12       79.01       75.04      3.93 o
   2   3  12      420.48      440.84      6.31 o
   3   3  12       22.55       25.67      1.29 o
   4   3  12      446.12      392.84      5.12 o
   5   3  12      106.58      106.19      3.21 o
   6   3  12       44.68       45.82      2.08 o
   7   3  12      181.31      170.32      4.38 o
   8   3  12       10.53       13.67      1.45 o
   9   3  12       63.85       69.92      2.97 o
  10   3  12        4.92        3.43      0.93 o
  11   3  12       38.29       37.93      1.59 o
  12   3  12        1.13        0.36      0.33 o
 -14   4  12       16.69       17.79      1.19 o
 -13   4  12        3.30        1.52      0.48 o
 -12   4  12        0.27       -0.28      0.48 o
 -11   4  12       25.57       23.73      1.36 o
 -10   4  12        0.27        0.68      0.56 o
  -9   4  12       29.53       26.66      1.49 o
  -8   4  12      214.38      211.78      4.20 o
  -7   4  12      273.78      284.52      4.89 o
  -6   4  12       62.51       63.28      2.38 o
  -5   4  12      297.78      281.19      5.48 o
  -4   4  12     1609.75     1598.45     15.24 o
  -3   4  12      974.49      918.18     11.57 o
  -2   4  12      175.08      169.96      3.38 o
  -1   4  12       40.40       33.85      1.31 o
   0   4  12      783.61      786.57     10.11 o
   1   4  12        1.25        2.75      0.57 o
   2   4  12        4.39        5.87      1.23 o
   3   4  12        0.03       -0.18      0.53 o
   4   4  12       34.52       41.27      2.20 o
   5   4  12        4.19        2.01      0.59 o
   6   4  12       22.50       29.86      1.68 o
   7   4  12        3.63        1.28      0.65 o
   8   4  12        6.38        9.68      1.11 o
   9   4  12        5.83        7.00      1.51 o
  10   4  12        0.23        0.33      0.46 o
  11   4  12       42.97       37.95      1.40 o
  12   4  12       18.19       18.54      1.38 o
 -13   5  12        3.35        2.98      0.52 o
 -12   5  12      103.38      103.04      2.43 o
 -11   5  12       18.84       23.56      1.18 o
 -10   5  12        2.82        2.57      0.70 o
  -9   5  12      103.18      105.69      2.99 o
  -8   5  12        0.53        0.67      0.49 o
  -7   5  12        7.79        8.93      0.77 o
  -6   5  12        9.33       12.97      0.91 o
  -5   5  12        6.12        3.88      0.50 o
  -4   5  12       14.40       12.61      1.03 o
  -3   5  12       87.50       82.78      2.83 o
  -2   5  12      137.50      152.25      4.28 o
  -1   5  12      207.50      228.35      5.18 o
   0   5  12       26.59       31.07      2.62 o
   1   5  12      196.50      226.71      6.11 o
   2   5  12       26.07       32.64      3.38 o
   3   5  12       27.69       24.27      2.59 o
   4   5  12       26.41       25.51      2.56 o
   5   5  12       82.31       85.38      4.56 o
   6   5  12       13.72       15.07      1.32 o
   7   5  12       56.24       59.01      2.33 o
   8   5  12        0.56        1.03      0.64 o
   9   5  12        9.63       11.96      1.24 o
  10   5  12       87.84       78.81      2.31 o
  11   5  12        0.07        0.60      0.27 o
 -12   6  12        0.52       -0.07      0.46 o
 -11   6  12        1.60        3.86      0.53 o
 -10   6  12       13.03        9.90      0.82 o
  -9   6  12        7.83        9.70      0.78 o
  -8   6  12        6.84        3.89      0.51 o
  -7   6  12       69.53       58.09      1.94 o
  -6   6  12       44.99       44.90      1.77 o
  -5   6  12       14.98       12.78      1.08 o
  -4   6  12      105.10      102.75      3.52 o
  -3   6  12      674.38      681.76      9.12 o
  -2   6  12      207.14      188.18      4.80 o
  -1   6  12       61.44       68.00      2.86 o
   0   6  12        1.39        0.04      0.64 o
   1   6  12        3.62        4.70      0.93 o
   2   6  12       81.28       75.52      3.30 o
   3   6  12       68.92       79.88      3.43 o
   4   6  12        0.16        0.20      0.87 o
   5   6  12       10.87       16.01      1.30 o
   6   6  12       14.17       19.50      1.32 o
   7   6  12       23.28       27.27      1.68 o
   8   6  12       50.12       46.92      2.00 o
   9   6  12        2.00        1.61      0.33 o
  10   6  12        0.05        0.12      0.26 o
 -10   7  12        0.54       -0.12      0.35 o
  -9   7  12        1.85        2.63      0.70 o
  -8   7  12        6.06        8.86      0.76 o
  -7   7  12        0.04        0.65      0.43 o
  -6   7  12       23.71       23.51      1.27 o
  -5   7  12       22.87       25.38      1.62 o
  -4   7  12       68.37       78.81      2.89 o
  -3   7  12        5.78        4.38      1.00 o
  -2   7  12       13.39       16.40      1.17 o
  -1   7  12       35.24       28.31      1.52 o
   0   7  12        6.39        4.67      0.80 o
   1   7  12        0.81        0.23      0.52 o
   2   7  12       37.04       32.53      2.58 o
   3   7  12       36.58       33.87      1.66 o
   4   7  12       18.93       17.87      1.27 o
   5   7  12       46.14       42.51      1.70 o
   6   7  12      104.38      106.68      3.17 o
   7   7  12        0.03        0.03      0.45 o
   8   7  12       47.61       50.15      1.87 o
  -8   8  12        7.90       11.49      1.41 o
  -7   8  12        6.75        5.89      0.61 o
  -6   8  12        4.05        1.67      0.80 o
  -5   8  12        0.27       -0.54      0.54 o
  -4   8  12       29.70       24.70      1.60 o
  -3   8  12       55.74       51.66      3.01 o
  -2   8  12       76.83       73.99      3.47 o
  -1   8  12       64.22       57.56      2.83 o
   0   8  12        3.94        5.46      0.71 o
   1   8  12       25.21       24.96      1.46 o
   2   8  12       52.48       48.69      1.84 o
   3   8  12       21.01       20.68      1.27 o
   4   8  12        8.39       13.29      1.18 o
   5   8  12       16.28       18.90      3.90 o
   6   8  12        6.27       10.21      1.17 o
  -4   9  12        4.29        3.24      0.68 o
  -3   9  12        5.62        7.96      1.11 o
  -2   9  12        6.10        8.00      0.84 o
  -1   9  12       20.76       24.71      1.84 o
   0   9  12        0.67        0.81      0.36 o
 -15   1  13        0.07        0.06      0.81 o
 -14   1  13        0.40        0.64      0.44 o
 -13   1  13       19.72       19.52      1.56 o
 -12   1  13       80.55       88.70      3.59 o
 -11   1  13      447.36      432.05      5.93 o
 -10   1  13       40.51       41.60      1.77 o
  -9   1  13        0.37        0.38      0.45 o
  -8   1  13      171.75      160.42      3.90 o
  -7   1  13      119.47      116.05      2.77 o
  -6   1  13        8.56       11.94      0.96 o
  -5   1  13        9.97       11.64      1.33 o
  -4   1  13      343.24      328.10      9.94 o
  -3   1  13        1.73        0.71      0.85 o
  -2   1  13      123.19      107.57      4.40 o
  -1   1  13       34.09       45.05      1.66 o
   0   1  13      124.68      135.02      3.33 o
   1   1  13       22.59       18.32      2.01 o
   2   1  13       25.15       22.57      6.38 o
   3   1  13       22.19       11.37      0.82 o
   4   1  13      802.31      744.46      6.03 o
   5   1  13      144.61      135.77      2.79 o
   6   1  13      264.09      261.21      4.96 o
   7   1  13        1.61        3.36      0.74 o
   8   1  13      121.74      137.38      3.50 o
   9   1  13       29.31       40.64      1.87 o
  10   1  13        0.37       -0.05      0.43 o
  11   1  13       32.69       39.02      1.62 o
  12   1  13       14.12       12.77      0.70 o
 -15   2  13        0.00        0.06      0.35 o
 -14   2  13       48.14       41.10      2.33 o
 -13   2  13      105.49      111.41      4.51 o
 -12   2  13        0.65        1.64      0.64 o
 -11   2  13       54.91       55.60      2.35 o
 -10   2  13       37.15       39.14      1.90 o
  -9   2  13       54.34       61.20      2.82 o
  -8   2  13       80.66       73.73      3.09 o
  -7   2  13       80.56       83.64      2.61 o
  -6   2  13      152.95      147.71      3.40 o
  -5   2  13      234.12      225.45      4.05 o
  -4   2  13      164.49      198.65      4.10 o
  -3   2  13      431.19      419.74      9.04 o
  -2   2  13       67.97       58.79      3.25 o
  -1   2  13        7.44        5.89      0.79 o
   0   2  13        0.26        0.50      0.52 o
   1   2  13        0.27        0.36      0.84 o
   2   2  13       93.93      118.48      3.74 o
   3   2  13      101.46      104.06      3.09 o
   4   2  13      137.84      159.72      3.51 o
   5   2  13       22.10       22.62      1.36 o
   6   2  13       38.14       28.29      1.68 o
   7   2  13       10.21       12.95      1.16 o
   8   2  13       27.46       30.51      1.52 o
   9   2  13       17.38       21.53      1.80 o
  10   2  13       45.82       54.78      2.11 o
  11   2  13       15.71       15.83      0.97 o
  12   2  13       52.06       42.97      1.78 o
 -14   3  13      121.52      113.04      3.77 o
 -13   3  13       50.29       59.83      3.08 o
 -12   3  13       52.75       43.17      3.01 o
 -11   3  13       71.28       77.29      2.40 o
 -10   3  13       50.06       61.64      2.37 o
  -9   3  13        9.94       12.93      1.20 o
  -8   3  13        5.86        3.97      0.67 o
  -7   3  13      126.50      119.86      3.46 o
  -6   3  13      132.09      137.44      3.31 o
  -5   3  13       85.43       77.61      2.25 o
  -4   3  13      171.94      189.01      3.13 o
  -3   3  13        3.17        2.68      0.73 o
  -2   3  13       71.64       82.15      2.37 o
  -1   3  13      262.36      248.02      3.48 o
   0   3  13        3.61        2.34      0.54 o
   1   3  13        4.85        3.68      0.61 o
   2   3  13      256.70      230.86      4.61 o
   3   3  13       58.47       55.22      2.07 o
   4   3  13       28.79       29.60      2.17 o
   5   3  13       33.10       31.61      1.80 o
   6   3  13      203.44      205.82      4.90 o
   7   3  13        3.13        1.26      0.58 o
   8   3  13       62.21       68.77      2.58 o
   9   3  13        9.52        9.35      1.14 o
  10   3  13       12.64       16.55      1.33 o
  11   3  13        0.50        1.27      0.47 o
  12   3  13       12.39       14.41      0.99 o
 -14   4  13       13.35       14.39      1.41 o
 -13   4  13       73.65       63.74      3.20 o
 -12   4  13       46.92       52.70      2.21 o
 -11   4  13        0.59        1.73      0.56 o
 -10   4  13        4.32        9.79      1.08 o
  -9   4  13       11.90       12.20      1.14 o
  -8   4  13      166.25      179.01      4.18 o
  -7   4  13      255.31      262.18      5.52 o
  -6   4  13      244.23      262.16      4.45 o
  -5   4  13      232.41      224.80      3.88 o
  -4   4  13      782.91      795.77      7.80 o
  -3   4  13      977.61     1002.81     13.90 o
  -2   4  13     1284.81     1224.99     11.74 o
  -1   4  13        2.41        4.09      0.52 o
   0   4  13      155.26      155.09      3.36 o
   1   4  13      151.54      147.26      4.16 o
   2   4  13        1.10       -1.05      1.05 o
   3   4  13        0.19        1.30      0.69 o
   4   4  13        6.54        5.66      0.95 o
   5   4  13       72.15       86.15      3.21 o
   6   4  13       16.74       21.93      1.59 o
   7   4  13       13.98       13.59      1.37 o
   8   4  13        3.39        4.10      0.64 o
   9   4  13       22.21       17.06      2.02 o
  10   4  13       16.99       18.22      1.07 o
  11   4  13       88.83       88.75      2.19 o
 -12   5  13       47.33       53.77      1.78 o
 -11   5  13       27.05       25.71      1.15 o
 -10   5  13      126.11      130.10      2.91 o
  -9   5  13       37.25       31.70      1.59 o
  -8   5  13        1.98        0.52      0.48 o
  -7   5  13        0.03        0.13      0.42 o
  -6   5  13        0.93        2.08      0.42 o
  -5   5  13       16.15       16.38      1.04 o
  -4   5  13       99.50       97.09      2.74 o
  -3   5  13      367.51      393.25      5.47 o
  -2   5  13      124.82      126.20      3.90 o
  -1   5  13       11.04       10.41      1.29 o
   0   5  13       25.80       28.97      1.81 o
   1   5  13        5.78        8.34      1.56 o
   2   5  13      217.86      233.73      7.61 o
   3   5  13      138.06      134.20      5.78 o
   4   5  13       27.34       28.25      2.20 o
   5   5  13        3.94        6.55      1.49 o
   6   5  13        7.46        3.41      0.82 o
   7   5  13        6.50       12.64      1.07 o
   8   5  13       16.15       14.13      1.60 o
   9   5  13        0.13       -0.31      0.34 o
  10   5  13        2.82        4.77      0.45 o
 -11   6  13       31.44       32.25      2.38 o
 -10   6  13       29.44       28.73      1.24 o
  -9   6  13       62.55       67.48      2.16 o
  -8   6  13      174.65      174.89      2.92 o
  -7   6  13      188.21      207.74      3.44 o
  -6   6  13       99.82      108.73      2.90 o
  -5   6  13      116.90      141.42      4.47 o
  -4   6  13      143.21      140.48      4.02 o
  -3   6  13      434.69      464.59      7.38 o
  -2   6  13       25.15       29.05      1.90 o
  -1   6  13       46.84       51.13      2.47 o
   0   6  13       43.72       42.65      2.18 o
   1   6  13        9.87       15.33      1.93 o
   2   6  13       12.48        9.91      1.50 o
   3   6  13        2.60        1.68      0.63 o
   4   6  13        7.36        6.42      0.85 o
   5   6  13       32.19       33.90      1.81 o
   6   6  13        4.90        3.89      0.66 o
   7   6  13        2.00        3.74      0.60 o
   8   6  13        1.03        0.95      0.48 o
   9   6  13        0.97        0.76      0.25 o
 -10   7  13       29.56       22.91      1.75 o
  -9   7  13       12.12       16.62      1.20 o
  -8   7  13        7.58        5.46      0.61 o
  -7   7  13        8.70       10.53      0.74 o
  -6   7  13        1.12        0.47      0.43 o
  -5   7  13       16.62        8.10      0.90 o
  -4   7  13       17.34       17.18      1.35 o
  -3   7  13       70.72       79.27      2.81 o
  -2   7  13       71.02       81.79      2.87 o
  -1   7  13       65.36       70.17      3.83 o
   0   7  13       21.70       18.97      1.98 o
   1   7  13       72.50       76.09      2.84 o
   2   7  13       41.58       34.13      1.92 o
   3   7  13       89.62       82.69      4.22 o
   4   7  13       36.18       29.03      1.45 o
   5   7  13        0.21        0.41      0.34 o
   6   7  13        1.34        0.49      0.86 o
   7   7  13        1.19       -0.01      0.45 o
  -7   8  13      115.60      107.77      4.21 o
  -6   8  13       49.06       55.49      2.20 o
  -5   8  13       69.70       68.23      2.69 o
  -4   8  13      185.20      193.44      7.65 o
  -3   8  13       78.29       85.15      3.43 o
  -2   8  13      211.62      243.99     11.23 o
  -1   8  13       91.28       90.50      3.44 o
   0   8  13       78.88       83.02      2.88 o
   1   8  13       10.98        8.61      0.72 o
   2   8  13        3.94        4.34      0.49 o
   3   8  13        1.06       -0.25      0.30 o
   4   8  13       13.37       13.14      1.57 o
   5   8  13        0.16        0.18      0.38 o
 -14   0  14        6.81        5.36      1.14 o
 -13   0  14      156.13      170.53      4.90 o
 -12   0  14      309.14      311.21      7.62 o
 -11   0  14      186.06      205.72      5.21 o
 -10   0  14      346.86      370.59      7.41 o
  -9   0  14      261.44      236.31      6.11 o
  -8   0  14        8.12       11.76      1.38 o
  -7   0  14       22.06       31.54      2.27 o
  -6   0  14      743.33      708.15      9.12 o
  -5   0  14      767.23      766.42      9.30 o
  -4   0  14      920.44      867.62     11.02 o
  -3   0  14      116.47      132.57      5.22 o
  -2   0  14      217.72      211.14      8.96 o
  -1   0  14       19.53       18.77      2.68 o
   0   0  14       13.73       10.21      1.34 o
   1   0  14       98.10      125.20      5.13 o
   2   0  14       39.94       58.15      2.79 o
   3   0  14      199.38      227.07      5.09 o
   4   0  14      649.54      630.61     11.59 o
   5   0  14       61.10       81.22      4.02 o
   6   0  14        1.42        0.67      0.70 o
   7   0  14       54.68       47.88      2.62 o
   8   0  14       59.85       57.99      3.64 o
   9   0  14       50.00       47.79      3.14 o
  10   0  14      125.04      110.09      5.39 o
  11   0  14       14.27       12.88      1.82 o
  12   0  14       89.47       69.89      2.93 o
 -15   1  14        0.83        1.16      0.49 o
 -14   1  14        0.36        0.03      0.33 o
 -13   1  14        9.14        9.43      1.02 o
 -12   1  14        6.83        4.54      0.87 o
 -11   1  14       16.16       13.40      1.08 o
 -10   1  14       13.56       13.10      0.97 o
  -9   1  14        1.19        0.17      0.49 o
  -8   1  14      682.66      672.15      7.28 o
  -7   1  14       16.95       17.92      1.33 o
  -6   1  14       11.79       10.78      0.88 o
  -5   1  14      622.71      621.25     10.08 o
  -4   1  14      131.28      118.91      2.92 o
  -3   1  14      351.24      348.86      4.86 o
  -2   1  14     1311.79     1312.15     13.66 o
  -1   1  14      171.59      145.41      4.25 o
   0   1  14      313.52      303.53      5.91 o
   1   1  14      984.77      898.55     12.21 o
   2   1  14      566.21      549.88      7.01 o
   3   1  14      558.99      521.14      5.10 o
   4   1  14       25.64       34.76      1.44 o
   5   1  14       48.96       41.81      1.96 o
   6   1  14      666.57      630.34      7.77 o
   7   1  14      316.93      307.06      5.33 o
   8   1  14        2.41        4.49      0.78 o
   9   1  14       26.84       25.73      1.42 o
  10   1  14        6.89        8.44      0.88 o
  11   1  14        1.92        1.03      0.32 o
  12   1  14        1.43        0.55      0.39 o
 -14   2  14       23.84       27.49      1.72 o
 -13   2  14        1.73        0.29      0.77 o
 -12   2  14        7.92       10.24      1.79 o
 -11   2  14       38.40       45.16      2.06 o
 -10   2  14        4.18        1.74      0.71 o
  -9   2  14       75.09       78.06      3.65 o
  -8   2  14        0.75       -0.69      0.69 o
  -7   2  14        0.91        1.05      0.58 o
  -6   2  14        0.46        0.94      0.76 o
  -5   2  14      173.86      172.31      3.63 o
  -4   2  14       15.74       16.62      1.28 o
  -3   2  14      365.71      364.81      5.61 o
  -2   2  14       57.77       60.11      2.02 o
  -1   2  14       27.38       26.30      1.45 o
   0   2  14       43.40       52.27      2.25 o
   1   2  14       93.87       81.33      2.60 o
   2   2  14      280.10      308.92      5.07 o
   3   2  14      506.97      473.79      6.21 o
   4   2  14      265.57      287.00      4.30 o
   5   2  14      226.41      214.08      4.56 o
   6   2  14      142.37      141.77      3.72 o
   7   2  14       74.63       64.93      2.48 o
   8   2  14        6.00        5.29      0.78 o
   9   2  14       65.69       59.88      2.31 o
  10   2  14       21.98       26.19      1.35 o
  11   2  14       29.62       24.73      1.03 o
  12   2  14        0.20        0.03      0.37 o
 -14   3  14        0.79        1.97      0.48 o
 -13   3  14        0.04       -0.52      0.54 o
 -12   3  14        6.32        4.97      0.98 o
 -11   3  14        1.64        1.60      0.53 o
 -10   3  14       11.65       10.53      1.29 o
  -9   3  14       92.23       84.77      2.80 o
  -8   3  14        5.69        2.98      0.58 o
  -7   3  14        1.15        0.47      0.56 o
  -6   3  14       60.78       63.29      2.49 o
  -5   3  14       62.33       58.65      2.35 o
  -4   3  14      270.93      257.75      5.58 o
  -3   3  14       10.64       10.60      1.09 o
  -2   3  14        7.29        6.71      0.90 o
  -1   3  14      275.14      283.27      4.93 o
   0   3  14      287.94      252.65      4.61 o
   1   3  14      518.83      512.74      6.81 o
   2   3  14     1057.10      979.33     21.11 o
   3   3  14        2.21        1.98      0.60 o
   4   3  14      290.19      268.80      5.63 o
   5   3  14      120.81      106.38      3.20 o
   6   3  14      110.44      114.04      3.62 o
   7   3  14       10.35        9.33      1.07 o
   8   3  14       51.54       60.15      2.30 o
   9   3  14        7.92        6.13      0.88 o
  10   3  14        7.40        9.17      1.06 o
  11   3  14        0.42        0.00      0.24 o
 -13   4  14       84.49       93.50      5.45 o
 -12   4  14        5.27        5.35      2.40 o
 -11   4  14       45.19       48.11      1.62 o
 -10   4  14       54.71       49.04      1.92 o
  -9   4  14        2.05        2.96      0.61 o
  -8   4  14        9.85       11.34      1.10 o
  -7   4  14       38.87       43.06      2.05 o
  -6   4  14       31.61       22.50      1.50 o
  -5   4  14        8.33        5.39      0.72 o
  -4   4  14      501.27      521.20      9.43 o
  -3   4  14      154.73      150.69      3.43 o
  -2   4  14       16.01       13.42      1.06 o
  -1   4  14      109.25      132.33      3.80 o
   0   4  14      150.54      160.45      4.20 o
   1   4  14      137.66      134.62      4.70 o
   2   4  14      137.11      134.60      4.76 o
   3   4  14       74.30       68.58      3.44 o
   4   4  14       10.86        7.78      1.19 o
   5   4  14        4.34        4.70      0.76 o
   6   4  14       89.44       82.03      3.32 o
   7   4  14       35.68       31.80      1.98 o
   8   4  14      151.09      141.37      3.08 o
   9   4  14        4.77        2.11      0.52 o
  10   4  14       24.65       22.32      1.03 o
 -12   5  14       20.20       20.80      1.81 o
 -11   5  14       26.42       22.48      1.23 o
 -10   5  14        0.06       -0.39      0.39 o
  -9   5  14        1.49        0.84      0.44 o
  -8   5  14        4.18        4.43      0.57 o
  -7   5  14       28.53       31.99      1.57 o
  -6   5  14       61.90       59.63      1.87 o
  -5   5  14      118.44      112.04      2.87 o
  -4   5  14      216.26      225.28      4.13 o
  -3   5  14       60.91       60.17      2.36 o
  -2   5  14        0.40        0.63      0.62 o
  -1   5  14      105.66       92.08      3.71 o
   0   5  14        0.43        0.50      0.62 o
   1   5  14       18.98       14.26      1.93 o
   2   5  14       53.84       53.44      2.51 o
   3   5  14      111.58      107.90      4.20 o
   4   5  14        2.95        4.58      1.36 o
   5   5  14      183.14      190.69      4.45 o
   6   5  14        0.32        0.44      0.47 o
   7   5  14       17.82       21.23      1.23 o
   8   5  14        7.68        6.79      1.22 o
   9   5  14       16.16       18.38      1.50 o
 -10   6  14       89.19       90.41      4.25 o
  -9   6  14       36.06       25.56      1.21 o
  -8   6  14       47.19       51.69      2.28 o
  -7   6  14       10.09       10.30      0.92 o
  -6   6  14        4.49        1.98      0.56 o
  -5   6  14       14.79       17.93      1.40 o
  -4   6  14       17.60       23.62      1.65 o
  -3   6  14       41.12       30.78      1.91 o
  -2   6  14       15.33       12.92      1.27 o
  -1   6  14        1.39        2.11      0.70 o
   0   6  14        1.11        1.53      0.80 o
   1   6  14        1.41        1.06      0.85 o
   2   6  14        5.76        3.61      0.90 o
   3   6  14        5.37        1.95      0.88 o
   4   6  14        0.59        0.86      0.45 o
   5   6  14       39.65       38.39      1.74 o
   6   6  14        7.81        3.95      0.53 o
   7   6  14       90.90       80.14      3.34 o
   8   6  14       23.76       18.10      1.21 o
  -9   7  14        0.83       -0.12      0.52 o
  -8   7  14        2.28        1.93      0.67 o
  -7   7  14        0.08       -0.45      0.45 o
  -6   7  14       13.01        9.50      0.94 o
  -5   7  14       22.20       20.40      1.48 o
  -4   7  14       29.93       32.24      1.92 o
  -3   7  14       69.31       75.44      2.94 o
  -2   7  14        0.02        0.00      0.77 o
  -1   7  14        1.26        0.85      0.55 o
   0   7  14        0.29        0.61      0.76 o
   1   7  14       13.84       15.01      1.35 o
   2   7  14       57.98       58.99      2.51 o
   3   7  14       28.90       26.83      1.64 o
   4   7  14       31.34       29.55      1.61 o
   5   7  14        1.78        0.14      0.25 o
   6   7  14      111.29      120.77      4.53 o
  -6   8  14        3.73        4.01      0.82 o
  -5   8  14        0.11        0.97      0.43 o
  -4   8  14       66.87       61.21      2.66 o
  -3   8  14       45.41       52.26      2.32 o
  -2   8  14        3.87        2.50      0.65 o
  -1   8  14       10.17        7.75      0.98 o
   0   8  14        3.03        1.74      0.44 o
   1   8  14        0.97        1.27      0.28 o
   2   8  14        1.05        1.85      0.46 o
   3   8  14        0.61        0.90      0.48 o
 -14   1  15       20.97       19.42      1.90 o
 -13   1  15       18.06       20.49      1.32 o
 -12   1  15        2.78        2.93      0.43 o
 -11   1  15       42.62       43.31      1.77 o
 -10   1  15      248.74      245.32      4.06 o
  -9   1  15       45.16       37.48      1.69 o
  -8   1  15        2.72        3.56      0.64 o
  -7   1  15      143.13      152.75      3.84 o
  -6   1  15       30.58       32.14      1.97 o
  -5   1  15       79.07       87.17      3.23 o
  -4   1  15        0.59        1.30      0.46 o
  -3   1  15      100.68      100.00      2.70 o
  -2   1  15        8.38        9.33      0.90 o
  -1   1  15       15.47       16.06      1.27 o
   0   1  15       52.34       51.33      2.29 o
   1   1  15      235.35      228.03      4.10 o
   2   1  15       92.10       91.05      2.28 o
   3   1  15       43.62       48.92      1.82 o
   4   1  15        3.04        1.21      0.54 o
   5   1  15       15.86        8.08      0.85 o
   6   1  15        7.79        4.08      0.68 o
   7   1  15        0.38        0.81      0.55 o
   8   1  15        1.75        4.42      0.67 o
   9   1  15       26.06       17.22      1.29 o
  10   1  15        0.81        0.20      0.49 o
  11   1  15       13.32        9.41      0.89 o
 -14   2  15        0.24        0.63      0.37 o
 -13   2  15        0.78        0.63      0.83 o
 -12   2  15        5.26        5.34      0.78 o
 -11   2  15        0.01       -0.43      0.49 o
 -10   2  15        3.97        6.11      0.85 o
  -9   2  15        0.80        0.97      0.58 o
  -8   2  15       14.65       13.81      1.64 o
  -7   2  15       98.66      100.35      4.21 o
  -6   2  15      227.75      253.37      6.67 o
  -5   2  15       17.88       16.96      1.75 o
  -4   2  15      278.57      288.35      6.25 o
  -3   2  15        2.31        1.97      0.60 o
  -2   2  15       39.07       38.18      1.83 o
  -1   2  15       26.88       28.05      1.72 o
   0   2  15        0.29        1.25      0.76 o
   1   2  15        0.26        0.73      0.45 o
   2   2  15       99.15      119.17      3.71 o
   3   2  15      193.29      191.39      3.53 o
   4   2  15       60.85       65.34      2.09 o
   5   2  15       53.38       61.02      2.47 o
   6   2  15        0.03        2.86      1.24 o
   7   2  15       31.16       36.17      1.81 o
   8   2  15       79.02       75.52      3.11 o
   9   2  15       32.72       30.23      1.50 o
  10   2  15        9.39       10.15      0.75 o
  11   2  15       28.12       26.62      1.10 o
 -13   3  15       39.49       33.78      2.30 o
 -12   3  15       18.08       14.73      1.10 o
 -11   3  15       54.40       52.34      2.00 o
 -10   3  15       11.11        9.34      0.97 o
  -9   3  15       94.69       93.08      3.80 o
  -8   3  15       10.01        9.31      1.85 o
  -7   3  15        0.68        1.07      0.52 o
  -6   3  15      170.21      162.69      4.53 o
  -5   3  15      121.33      127.76      4.01 o
  -4   3  15        0.32        0.24      0.54 o
  -3   3  15      217.08      231.85      4.11 o
  -2   3  15       14.00       15.65      1.24 o
  -1   3  15      368.44      402.53      6.61 o
   0   3  15      447.08      453.98     10.29 o
   1   3  15      132.22      135.87      4.64 o
   2   3  15       13.27       11.30      1.45 o
   3   3  15       32.16       39.06      2.14 o
   4   3  15        1.36        3.17      0.69 o
   5   3  15       64.71       71.04      2.89 o
   6   3  15       12.65       18.67      1.49 o
   7   3  15      167.87      156.92      5.40 o
   8   3  15        9.04       12.15      1.23 o
   9   3  15       28.42       27.39      1.29 o
  10   3  15       16.26       11.12      0.73 o
 -13   4  15       62.11       62.27      2.80 o
 -12   4  15        4.58        4.09      0.73 o
 -11   4  15        3.94        3.82      0.54 o
 -10   4  15       15.16       18.20      1.09 o
  -9   4  15       22.15       23.44      1.54 o
  -8   4  15       26.25       19.06      1.30 o
  -7   4  15        0.62        0.83      0.52 o
  -6   4  15      137.03      144.44      4.09 o
  -5   4  15       10.59       11.45      1.05 o
  -4   4  15        0.06        0.62      0.51 o
  -3   4  15      130.50      116.46      3.27 o
  -2   4  15        0.36        0.44      0.45 o
  -1   4  15       46.43       42.26      2.54 o
   0   4  15       36.37       38.88      2.84 o
   1   4  15       36.85       42.02      2.61 o
   2   4  15      301.98      320.68      7.26 o
   3   4  15       49.05       67.67      3.36 o
   4   4  15       28.84       33.74      2.05 o
   5   4  15      117.36      134.70      4.56 o
   6   4  15      142.40      151.43      4.86 o
   7   4  15       14.60       17.03      1.39 o
   8   4  15      112.39      116.50      3.07 o
   9   4  15        5.13        7.30      0.64 o
  10   4  15        2.93        2.51      0.58 o
 -11   5  15       12.60       10.82      0.75 o
 -10   5  15        7.03        6.54      0.59 o
  -9   5  15       16.88       16.42      1.14 o
  -8   5  15        7.98        8.17      0.79 o
  -7   5  15       27.94       22.17      1.31 o
  -6   5  15       22.98       25.06      1.42 o
  -5   5  15        6.98        9.06      0.96 o
  -4   5  15       18.05       33.16      1.90 o
  -3   5  15       14.86       16.52      1.38 o
  -2   5  15      179.46      204.25      5.43 o
  -1   5  15        5.27        4.33      0.78 o
   0   5  15       21.62       32.26      1.89 o
   1   5  15       87.24       80.53      3.02 o
   2   5  15       54.55       64.56      3.17 o
   3   5  15       73.10       67.26      2.67 o
   4   5  15       53.27       61.77      2.91 o
   5   5  15        1.80        1.95      0.63 o
   6   5  15        4.62        2.63      0.64 o
   7   5  15        2.05        1.35      0.39 o
   8   5  15       11.82       13.36      0.99 o
   9   5  15        0.00       -0.25      0.39 o
 -10   6  15       15.18       15.29      1.41 o
  -9   6  15        0.90        0.08      0.96 o
  -8   6  15        1.13        1.16      0.63 o
  -7   6  15       27.89       30.27      2.02 o
  -6   6  15       21.39       20.30      1.50 o
  -5   6  15      126.61      116.54      3.66 o
  -4   6  15       15.30       15.52      1.46 o
  -3   6  15        0.06        1.50      0.73 o
  -2   6  15       88.44       87.27      3.34 o
  -1   6  15       22.40       21.46      1.43 o
   0   6  15       30.90       36.04      2.18 o
   1   6  15      255.98      267.79      5.90 o
   2   6  15      191.08      193.51      4.91 o
   3   6  15      134.39      149.69      4.20 o
   4   6  15       39.08       48.28      1.70 o
   5   6  15      119.51      122.99      3.31 o
   6   6  15       70.44       65.94      1.92 o
   7   6  15       84.14       93.60      3.96 o
  -8   7  15        0.03       -0.61      0.61 o
  -7   7  15        2.74       -0.57      0.73 o
  -6   7  15        0.23       -0.47      0.47 o
  -5   7  15       45.16       49.50      2.02 o
  -4   7  15        3.32        5.15      0.80 o
  -3   7  15        0.44        6.47      1.13 o
  -2   7  15       33.23       35.14      2.31 o
  -1   7  15       36.62       50.34      3.20 o
   0   7  15        3.37        2.42      0.59 o
   1   7  15       27.45       32.23      1.74 o
   2   7  15       32.95       30.92      1.65 o
   3   7  15        4.96        5.91      1.01 o
   4   7  15       71.12       70.92      1.99 o
   5   7  15       24.86       29.15      2.15 o
  -4   8  15        2.44        2.93      0.47 o
  -3   8  15        1.39        1.16      0.39 o
  -2   8  15        2.85        2.88      0.67 o
  -1   8  15        0.09       -0.27      0.33 o
   0   8  15       11.92       11.63      0.94 o
   1   8  15        9.95        9.75      0.80 o
 -13   0  16       26.62       24.72      2.28 o
 -12   0  16      290.78      261.90      5.42 o
 -11   0  16      617.38      622.57      8.11 o
 -10   0  16      110.49      113.47      3.82 o
  -9   0  16       48.07       41.50      2.48 o
  -8   0  16       10.15       12.11      1.42 o
  -7   0  16       40.95       43.68      2.67 o
  -6   0  16       41.29       45.54      2.76 o
  -5   0  16       11.11        7.25      1.14 o
  -4   0  16      300.51      340.26      7.27 o
  -3   0  16      138.65      133.80      4.47 o
  -2   0  16        0.67        0.57      0.49 o
  -1   0  16       39.79       39.51      2.82 o
   0   0  16      397.26      384.86     13.39 o
   1   0  16      351.62      371.30      9.49 o
   2   0  16       97.48      106.41      4.11 o
   3   0  16       68.92       76.69      3.50 o
   4   0  16      271.87      307.72      7.00 o
   5   0  16      171.69      167.53      5.09 o
   6   0  16        4.92        7.06      1.03 o
   7   0  16       60.39       70.44      2.95 o
   8   0  16       22.71       28.92      2.38 o
   9   0  16        3.44        7.97      1.18 o
  10   0  16        1.70        2.25      0.84 o
 -13   1  16      143.01      156.70     10.28 o
 -12   1  16       52.09       57.50      1.61 o
 -11   1  16      100.37       96.92      2.47 o
 -10   1  16        7.96        9.06      0.89 o
  -9   1  16       74.73       78.48      2.34 o
  -8   1  16      528.70      553.25      6.46 o
  -7   1  16       55.95       54.61      2.08 o
  -6   1  16        0.60        0.68      0.55 o
  -5   1  16       47.23       53.51      2.59 o
  -4   1  16       17.64       14.19      1.33 o
  -3   1  16       62.81       59.29      3.07 o
  -2   1  16        2.97        1.43      0.57 o
  -1   1  16       18.64       16.74      1.32 o
   0   1  16      238.78      226.44      5.96 o
   1   1  16        1.09        1.52      1.13 o
   2   1  16       60.19       69.13      2.13 o
   3   1  16       56.36       60.61      2.39 o
   4   1  16      210.43      187.07      4.18 o
   5   1  16        0.40        0.92      0.46 o
   6   1  16      124.41      143.27      3.14 o
   7   1  16       10.05       11.28      1.00 o
   8   1  16       29.54       37.26      2.00 o
   9   1  16       98.14       96.95      3.02 o
  10   1  16       33.12       33.90      2.47 o
 -13   2  16        2.79        2.41      0.63 o
 -12   2  16       17.10       15.11      1.45 o
 -11   2  16       14.82       13.94      1.07 o
 -10   2  16        5.35        4.34      0.63 o
  -9   2  16       23.83       22.82      1.61 o
  -8   2  16        0.64        0.19      0.72 o
  -7   2  16      203.65      214.77      6.11 o
  -6   2  16        5.30        6.66      1.25 o
  -5   2  16        0.84        0.09      0.74 o
  -4   2  16       32.25       37.62      2.37 o
  -3   2  16      141.84      137.23      4.05 o
  -2   2  16      144.04      134.96      3.99 o
  -1   2  16        0.30        0.23      0.59 o
   0   2  16        0.08        0.51      0.98 o
   1   2  16      356.44      366.09      7.40 o
   2   2  16       29.56       28.71      1.51 o
   3   2  16        7.96       11.99      0.90 o
   4   2  16       22.58       22.37      1.32 o
   5   2  16      304.20      325.48      5.48 o
   6   2  16       38.77       28.31      1.79 o
   7   2  16       97.48      108.63      2.84 o
   8   2  16        7.49        3.95      0.68 o
   9   2  16        3.37        4.48      0.67 o
  10   2  16        1.87        3.09      0.58 o
 -13   3  16        4.51        5.26      0.66 o
 -12   3  16       60.44       64.75      3.37 o
 -11   3  16       13.21       14.10      0.99 o
 -10   3  16       28.76       28.59      1.60 o
  -9   3  16       21.35       21.92      1.52 o
  -8   3  16      109.05      114.24      4.23 o
  -7   3  16      346.70      358.45      7.75 o
  -6   3  16        7.95        7.02      1.01 o
  -5   3  16       27.97       27.79      1.86 o
  -4   3  16      345.92      358.99      9.22 o
  -3   3  16       86.53       77.46      2.39 o
  -2   3  16      155.57      164.24      4.31 o
  -1   3  16      270.15      263.59      6.16 o
   0   3  16        2.53        2.87      1.43 o
   1   3  16        2.32        5.46      1.05 o
   2   3  16        0.67        0.79      0.68 o
   3   3  16        5.72       10.34      0.87 o
   4   3  16        5.29        3.79      0.70 o
   5   3  16       12.52        9.12      1.08 o
   6   3  16       75.63       80.02      2.80 o
   7   3  16       82.64      101.18      2.84 o
   8   3  16       24.98       22.13      1.44 o
   9   3  16        0.55       -0.21      0.25 o
  10   3  16       69.24       68.86      2.90 o
 -12   4  16       10.96        9.74      1.72 o
 -11   4  16       11.59       10.03      0.79 o
 -10   4  16       33.60       27.77      1.39 o
  -9   4  16       16.59       17.55      1.23 o
  -8   4  16        1.77        0.84      0.53 o
  -7   4  16        0.25        0.16      0.51 o
  -6   4  16       11.49       10.34      1.21 o
  -5   4  16       14.50       13.39      1.31 o
  -4   4  16       21.67       19.39      1.34 o
  -3   4  16      129.41      126.65      3.68 o
  -2   4  16        0.36        1.20      0.61 o
  -1   4  16       29.43       28.98      1.74 o
   0   4  16       18.47       27.09      2.03 o
   1   4  16       21.22       25.27      2.03 o
   2   4  16        2.45        5.29      0.95 o
   3   4  16       31.34       32.75      2.28 o
   4   4  16        8.56        8.46      1.04 o
   5   4  16        0.02        1.49      0.72 o
   6   4  16        7.62       10.43      1.08 o
   7   4  16        6.79       11.10      0.85 o
   8   4  16        5.79        5.54      0.66 o
   9   4  16        8.15        6.13      0.72 o
 -10   5  16       18.56       14.98      0.94 o
  -9   5  16       26.49       22.87      1.20 o
  -8   5  16      138.18      134.71      3.19 o
  -7   5  16      116.39      117.29      3.20 o
  -6   5  16       56.37       55.55      2.66 o
  -5   5  16       74.56       71.79      3.04 o
  -4   5  16      211.43      205.83      6.34 o
  -3   5  16        1.98        3.73      0.88 o
  -2   5  16        3.28        3.65      0.88 o
  -1   5  16        5.16        3.88      0.73 o
   0   5  16        0.56       -0.49      0.49 o
   1   5  16       18.59       17.05      1.52 o
   2   5  16        2.11        6.10      0.94 o
   3   5  16        1.15       -0.62      0.62 o
   4   5  16       16.56       22.67      1.63 o
   5   5  16       15.77       16.25      1.13 o
   6   5  16        0.20        0.33      0.34 o
   7   5  16       60.00       54.85      1.87 o
   8   5  16       12.75       12.63      0.93 o
  -9   6  16        3.72        4.84      0.60 o
  -8   6  16        1.72        1.02      1.13 o
  -7   6  16        1.39        0.71      0.60 o
  -6   6  16       29.78       21.87      1.36 o
  -5   6  16        2.61        1.67      0.61 o
  -4   6  16        6.72       10.42      1.15 o
  -3   6  16        7.76        9.58      1.12 o
  -2   6  16        9.05       13.07      1.27 o
  -1   6  16       39.74       32.22      1.85 o
   0   6  16       58.06       55.72      2.46 o
   1   6  16        1.82        2.26      0.68 o
   2   6  16        4.30        8.33      1.02 o
   3   6  16       30.09       28.06      1.48 o
   4   6  16       64.42       70.97      2.42 o
   5   6  16        1.38        1.82      0.35 o
   6   6  16        0.08        0.47      0.57 o
  -7   7  16       18.42       17.73      1.54 o
  -6   7  16       15.81       10.70      1.44 o
  -5   7  16      130.88      111.08      3.03 o
  -4   7  16      155.80      146.21      3.83 o
  -3   7  16      137.12      151.16      4.10 o
  -2   7  16       30.55       32.28      1.98 o
  -1   7  16       17.18       17.38      1.50 o
   0   7  16        5.43        2.71      0.60 o
   1   7  16        5.98        7.34      0.72 o
   2   7  16        4.10        3.56      0.45 o
   3   7  16       10.13       14.75      0.88 o
 -13   1  17       63.70       52.36      2.82 o
 -12   1  17       42.89       37.51      1.42 o
 -11   1  17        0.15        0.48      0.40 o
 -10   1  17       16.05       12.42      0.94 o
  -9   1  17       13.65       15.36      1.01 o
  -8   1  17       66.91       71.31      2.49 o
  -7   1  17        7.66        9.12      0.96 o
  -6   1  17      175.60      184.07      4.20 o
  -5   1  17       32.08       36.20      1.89 o
  -4   1  17       36.63       33.68      2.06 o
  -3   1  17       26.06       27.24      1.82 o
  -2   1  17       58.69       62.43      2.62 o
  -1   1  17        2.88        2.96      0.58 o
   0   1  17        0.70        3.72      0.95 o
   1   1  17        5.58        5.06      1.07 o
   2   1  17      121.56      100.26      3.03 o
   3   1  17       33.13       27.72      1.63 o
   4   1  17      110.61      103.68      2.76 o
   5   1  17       12.25       12.69      0.99 o
   6   1  17       15.14       14.71      0.96 o
   7   1  17        3.34        2.69      0.57 o
   8   1  17       50.79       59.12      2.74 o
   9   1  17       10.97       13.37      1.02 o
  10   1  17       22.20       26.49      1.88 o
 -13   2  17       10.86        8.15      1.11 o
 -12   2  17       17.72       12.85      1.03 o
 -11   2  17        0.01       -0.10      0.36 o
 -10   2  17       22.62       29.80      1.59 o
  -9   2  17        7.17        6.95      0.90 o
  -8   2  17       24.29       26.76      1.77 o
  -7   2  17       80.33       93.84      3.38 o
  -6   2  17      123.72      137.19      4.83 o
  -5   2  17       86.31       98.02      3.40 o
  -4   2  17        0.11       -0.21      0.55 o
  -3   2  17        0.38        0.48      0.54 o
  -2   2  17      117.20      118.30      5.11 o
  -1   2  17       43.74       35.42      3.46 o
   0   2  17       65.11       69.09      3.30 o
   1   2  17        4.34        5.74      0.86 o
   2   2  17       57.80       57.88      2.06 o
   3   2  17        4.83        8.80      0.92 o
   4   2  17       74.45       73.42      2.47 o
   5   2  17        5.97        7.64      1.02 o
   6   2  17       95.47       95.23      2.98 o
   7   2  17        4.69        1.60      0.63 o
   8   2  17        2.03        0.75      0.46 o
   9   2  17        6.16        7.92      0.70 o
 -12   3  17        3.36        5.89      0.78 o
 -11   3  17       59.97       57.77      1.76 o
 -10   3  17       39.04       40.82      1.74 o
  -9   3  17        3.56        1.20      0.51 o
  -8   3  17       13.13       22.30      1.57 o
  -7   3  17       29.63       29.58      2.21 o
  -6   3  17      146.22      169.73      5.25 o
  -5   3  17       80.50       84.18      3.75 o
  -4   3  17       37.89       38.57      2.15 o
  -3   3  17        3.04        1.40      0.51 o
  -2   3  17        8.19        7.28      1.16 o
  -1   3  17        5.46        2.86      0.61 o
   0   3  17       88.66       92.51      4.61 o
   1   3  17       85.86       98.54      3.82 o
   2   3  17        0.08        0.57      0.44 o
   3   3  17        0.12        0.79      0.50 o
   4   3  17        4.82        4.48      0.77 o
   5   3  17       64.88       76.71      2.94 o
   6   3  17       74.69       69.63      2.41 o
   7   3  17       17.33       24.61      1.51 o
   8   3  17       36.31       32.59      1.94 o
   9   3  17       41.04       46.67      1.81 o
 -11   4  17       24.86       26.31      1.79 o
 -10   4  17       22.51       23.98      1.45 o
  -9   4  17       10.76       11.45      0.95 o
  -8   4  17       44.52       47.95      2.43 o
  -7   4  17        3.37        6.28      0.85 o
  -6   4  17        8.39        6.64      1.01 o
  -5   4  17       41.90       56.52      2.50 o
  -4   4  17       17.04       23.33      1.53 o
  -3   4  17       11.03        9.63      1.18 o
  -2   4  17       40.32       36.39      1.88 o
  -1   4  17        2.68        3.99      0.69 o
   0   4  17        0.74       -0.47      0.81 o
   1   4  17        8.61        8.47      1.12 o
   2   4  17        4.83        6.69      0.92 o
   3   4  17        6.55        4.06      0.76 o
   4   4  17       11.30       18.59      1.59 o
   5   4  17        1.03        1.44      1.50 o
   6   4  17        1.05        4.30      0.72 o
   7   4  17       11.52       14.23      0.81 o
   8   4  17        0.00       -0.24      0.24 o
 -10   5  17       20.00       19.63      1.51 o
  -9   5  17       50.11       52.73      1.79 o
  -8   5  17      107.77      104.04      2.81 o
  -7   5  17        3.78        8.65      0.95 o
  -6   5  17        4.72        4.75      0.86 o
  -5   5  17      123.04      134.03      3.60 o
  -4   5  17      109.93       89.62      3.11 o
  -3   5  17        3.26        2.84      0.67 o
  -2   5  17        0.01       -0.02      0.47 o
  -1   5  17        1.95        0.50      0.44 o
   0   5  17        2.59        1.13      0.68 o
   1   5  17        9.97       10.20      0.99 o
   2   5  17        0.02       -0.28      0.51 o
   3   5  17        2.21        0.95      0.56 o
   4   5  17        4.83        5.55      0.65 o
   5   5  17       13.14       12.72      1.09 o
   6   5  17       57.11       63.38      1.85 o
   7   5  17        1.06        1.64      0.64 o
  -8   6  17       22.76       26.00      1.57 o
  -7   6  17       28.54       27.24      1.62 o
  -6   6  17        8.08        9.10      1.09 o
  -5   6  17      150.87      144.51      3.20 o
  -4   6  17      406.08      409.87      5.73 o
  -3   6  17       81.79       80.85      2.64 o
  -2   6  17        8.03        9.78      0.98 o
  -1   6  17        0.31       -0.11      0.60 o
   0   6  17       56.02       66.04      3.11 o
   1   6  17        1.14        2.00      0.55 o
   2   6  17        0.35        0.81      0.37 o
   3   6  17        0.04        0.21      0.56 o
   4   6  17        0.24        0.68      0.33 o
   5   6  17       16.50       18.71      1.09 o
  -5   7  17       10.54        8.80      1.15 o
  -4   7  17       26.32       32.80      2.39 o
  -3   7  17       27.16       30.89      1.55 o
  -2   7  17       11.92       12.23      1.27 o
  -1   7  17        1.73        2.74      0.61 o
   0   7  17        4.72        3.80      0.50 o
   1   7  17        0.05       -0.42      0.42 o
   2   7  17        0.09       -0.44      0.44 o
 -11   0  18        7.73        3.67      0.69 o
 -10   0  18        0.44        0.45      0.76 o
  -9   0  18       46.86       49.80      3.42 o
  -8   0  18       25.82       30.33      2.02 o
  -7   0  18       50.43       69.33      3.13 o
  -6   0  18      153.98      160.02      4.86 o
  -5   0  18      213.13      251.88      6.15 o
  -4   0  18       43.61       39.95      4.20 o
  -3   0  18      269.38      256.36     10.43 o
  -2   0  18        8.49        7.12      1.79 o
  -1   0  18      198.61      207.66      6.84 o
   0   0  18       66.22       49.93      3.44 o
   1   0  18       15.07       17.39      2.09 o
   2   0  18        0.34        4.90      0.93 o
   3   0  18       54.10       49.55      2.70 o
   4   0  18       14.31       24.03      2.64 o
   5   0  18      143.74      136.41      4.08 o
   6   0  18       56.60       38.81      2.05 o
   7   0  18       10.79        4.47      0.96 o
   8   0  18        0.29        0.04      0.65 o
   9   0  18        0.91        2.05      0.62 o
 -12   1  18       70.30       63.99      4.65 o
 -11   1  18       31.89       28.47      1.25 o
 -10   1  18        9.12        6.95      0.76 o
  -9   1  18        0.08       -0.01      0.52 o
  -8   1  18        2.89        3.37      0.62 o
  -7   1  18       17.33       11.32      1.01 o
  -6   1  18       21.49       15.88      1.24 o
  -5   1  18        8.52        5.05      0.77 o
  -4   1  18        8.76       11.02      1.02 o
  -3   1  18       66.87       82.05      3.49 o
  -2   1  18       11.96       16.78      1.34 o
  -1   1  18       66.28       71.17      3.15 o
   0   1  18      153.60      161.18      6.27 o
   1   1  18       22.10       27.68      2.25 o
   2   1  18      144.13      142.54      3.47 o
   3   1  18      133.38      131.71      3.02 o
   4   1  18       47.87       42.09      1.68 o
   5   1  18       22.19       18.46      1.17 o
   6   1  18        1.00        0.03      0.49 o
   7   1  18        0.72        0.66      0.52 o
   8   1  18       23.16       20.76      1.26 o
   9   1  18        0.02        1.55      0.39 o
 -12   2  18        3.76        3.85      0.64 o
 -11   2  18        2.93        1.67      0.59 o
 -10   2  18       13.48       16.36      1.09 o
  -9   2  18       35.43       30.20      1.64 o
  -8   2  18       42.02       54.20      2.34 o
  -7   2  18       67.33       72.87      2.87 o
  -6   2  18      274.02      311.58      5.97 o
  -5   2  18      185.65      188.71      4.07 o
  -4   2  18      145.12      160.86      3.80 o
  -3   2  18        1.96        0.72      0.53 o
  -2   2  18      158.99      175.96      4.25 o
  -1   2  18      230.94      212.58      5.45 o
   0   2  18      280.75      286.38      8.33 o
   1   2  18       50.37       35.52      1.99 o
   2   2  18       22.88       19.89      1.30 o
   3   2  18        2.46        0.34      0.46 o
   4   2  18        6.64        7.66      0.78 o
   5   2  18       70.18       52.49      2.17 o
   6   2  18       11.98       13.85      1.06 o
   7   2  18       17.33       20.23      1.33 o
   8   2  18       29.04       22.94      1.18 o
 -11   3  18        0.04        0.11      0.20 o
 -10   3  18        3.42        4.26      0.55 o
  -9   3  18        8.32        7.54      0.82 o
  -8   3  18       17.58       17.11      1.30 o
  -7   3  18       63.95       68.87      2.65 o
  -6   3  18       21.35       23.93      2.00 o
  -5   3  18        4.47        2.33      0.82 o
  -4   3  18       20.48       26.64      2.42 o
  -3   3  18       10.81       12.96      1.31 o
  -2   3  18        0.38       -0.22      0.48 o
  -1   3  18       14.09       17.18      1.34 o
   0   3  18       12.93       17.47      1.67 o
   1   3  18      178.51      165.69      3.62 o
   2   3  18       45.98       46.36      1.91 o
   3   3  18      135.04      135.58      3.45 o
   4   3  18       17.41       18.03      1.28 o
   5   3  18       20.20       20.64      1.28 o
   6   3  18       19.47       15.51      1.69 o
   7   3  18       28.37       24.66      1.93 o
   8   3  18        8.22       12.32      0.95 o
 -10   4  18        5.57        7.30      0.64 o
  -9   4  18       16.37       20.07      1.25 o
  -8   4  18       59.40       56.19      2.29 o
  -7   4  18        6.54        9.58      1.35 o
  -6   4  18        9.19        9.20      1.07 o
  -5   4  18      109.60      115.61      4.48 o
  -4   4  18       37.00       33.81      3.10 o
  -3   4  18       35.32       42.18      2.13 o
  -2   4  18       28.72       19.55      1.29 o
  -1   4  18        3.01        3.19      0.69 o
   0   4  18        7.68        9.58      1.11 o
   1   4  18        6.83        7.87      0.70 o
   2   4  18       43.22       38.12      1.89 o
   3   4  18       12.37       10.44      1.20 o
   4   4  18        2.69        1.36      0.52 o
   5   4  18        0.01        0.22      0.52 o
   6   4  18       11.39       10.23      1.01 o
   7   4  18        0.29       -0.32      0.32 o
  -9   5  18        0.07       -0.26      0.26 o
  -8   5  18        3.10        1.88      0.53 o
  -7   5  18        2.98        3.10      0.85 o
  -6   5  18       22.58       20.09      1.62 o
  -5   5  18       71.71       69.33      3.14 o
  -4   5  18        1.86        0.84      0.42 o
  -3   5  18        2.68        4.55      0.70 o
  -2   5  18       16.75       11.93      1.08 o
  -1   5  18        9.25        8.62      1.20 o
   0   5  18        5.61        4.66      1.00 o
   1   5  18       37.18       33.40      1.54 o
   2   5  18      106.72       93.60      2.53 o
   3   5  18       23.34       17.81      1.26 o
   4   5  18       72.82       75.15      2.78 o
   5   5  18        1.53        1.16      0.35 o
  -7   6  18        0.92        1.51      0.39 o
  -6   6  18        0.49        0.56      0.25 o
  -5   6  18       20.28       12.99      1.15 o
  -4   6  18        1.10        4.27      0.59 o
  -3   6  18        0.47        1.02      0.39 o
  -2   6  18       11.71       11.59      1.13 o
  -1   6  18        0.71        0.09      0.48 o
   0   6  18        0.27        0.52      0.47 o
   1   6  18       42.52       42.39      1.74 o
   2   6  18        7.37        9.07      0.96 o
   3   6  18        1.40        1.75      0.48 o
 -11   1  19       19.41       17.04      0.92 o
 -10   1  19        0.77        0.33      0.35 o
  -9   1  19        1.01        0.15      0.41 o
  -8   1  19        1.49        1.30      0.46 o
  -7   1  19       24.76       28.70      1.70 o
  -6   1  19        0.04       -0.44      0.44 o
  -5   1  19        0.61       -0.17      0.60 o
  -4   1  19       10.36       13.49      1.44 o
  -3   1  19       38.10       40.43      2.34 o
  -2   1  19       12.71       13.24      1.34 o
  -1   1  19       37.52       44.42      3.50 o
   0   1  19        2.25        3.11      0.86 o
   1   1  19       16.47       17.88      1.42 o
   2   1  19        7.71        9.69      0.90 o
   3   1  19       16.02       20.11      1.25 o
   4   1  19        7.53        3.13      0.61 o
   5   1  19        0.17        0.33      0.41 o
   6   1  19        5.10        7.33      0.73 o
   7   1  19        0.07        0.68      0.57 o
   8   1  19        2.22        4.67      0.60 o
 -11   2  19        2.40        1.34      0.30 o
 -10   2  19        0.45        0.59      0.30 o
  -9   2  19        0.04       -0.03      0.40 o
  -8   2  19       21.20       23.99      1.45 o
  -7   2  19       38.35       36.78      1.89 o
  -6   2  19       48.84       57.75      2.43 o
  -5   2  19        7.21        8.44      1.03 o
  -4   2  19       18.12       18.18      1.56 o
  -3   2  19        8.07        9.82      1.21 o
  -2   2  19      162.73      162.70      3.82 o
  -1   2  19       30.23       25.40      2.42 o
   0   2  19       41.19       43.66      2.55 o
   1   2  19       14.33       20.79      1.78 o
   2   2  19        5.60        6.90      0.87 o
   3   2  19        0.13        0.85      0.39 o
   4   2  19       16.29       18.95      1.10 o
   5   2  19       27.62       32.01      1.50 o
   6   2  19        0.36        0.53      0.40 o
   7   2  19       14.64        8.56      0.73 o
 -10   3  19        2.97        3.40      0.46 o
  -9   3  19        2.63        2.46      0.48 o
  -8   3  19        0.26        0.18      0.48 o
  -7   3  19       28.05       26.20      1.73 o
  -6   3  19        5.12        9.71      1.17 o
  -5   3  19        6.19        5.83      1.59 o
  -4   3  19       63.59       64.99      3.41 o
  -3   3  19       13.65       17.29      1.21 o
  -2   3  19       15.47        9.38      0.77 o
  -1   3  19        3.50        0.96      0.47 o
   0   3  19       38.92       52.33      1.94 o
   1   3  19       16.52       16.09      1.47 o
   2   3  19       36.75       46.03      1.93 o
   3   3  19        8.39        9.03      1.13 o
   4   3  19       75.76       90.67      4.25 o
   5   3  19       34.59       29.39      2.92 o
   6   3  19       25.60       26.14      1.58 o
  -9   4  19       38.22       36.04      1.62 o
  -8   4  19       52.64       54.43      2.36 o
  -7   4  19       65.16       66.09      2.87 o
  -6   4  19       11.14       11.18      1.31 o
  -5   4  19       41.15       41.03      2.48 o
  -4   4  19       11.09       14.98      1.22 o
  -3   4  19       21.95       24.93      1.34 o
  -2   4  19        0.35       -0.17      0.29 o
  -1   4  19        0.07        0.63      0.38 o
   0   4  19       12.10       14.74      0.98 o
   1   4  19        0.33        0.78      0.38 o
   2   4  19        0.81       -0.01      0.43 o
   3   4  19        5.71        3.76      0.65 o
   4   4  19        2.63        5.48      0.80 o
   5   4  19        6.46        5.82      0.61 o
  -7   5  19        4.07        2.31      0.50 o
  -6   5  19       20.52       18.89      1.37 o
  -5   5  19       61.33       59.17      1.96 o
  -4   5  19        0.45        0.77      0.36 o
  -3   5  19       15.85       23.69      0.97 o
  -2   5  19       24.53       28.30      1.22 o
  -1   5  19       48.12       59.50      1.80 o
   0   5  19       69.14       63.07      2.25 o
   1   5  19       46.06       52.41      3.37 o
   2   5  19       38.12       36.83      4.34 o
   3   5  19       55.08       66.99      2.46 o
   4   5  19       26.43       25.39      1.52 o
  -3   6  19       70.09       61.69      2.92 o
  -2   6  19       10.51       10.11      0.88 o
  -1   6  19        0.05       -0.27      0.27 o
   0   6  19        0.42        0.07      0.30 o
   1   6  19        4.68        4.00      0.80 o
 -10   0  20        6.04        4.48      0.94 o
  -9   0  20        0.08       -0.81      0.81 o
  -8   0  20        5.25        5.70      1.38 o
  -7   0  20       31.86       36.75      2.26 o
  -6   0  20        2.61        3.41      0.88 o
  -5   0  20       25.24       28.20      2.27 o
  -4   0  20       38.16       32.00      2.46 o
  -3   0  20       23.68       19.31      1.90 o
  -2   0  20        1.74        3.44      0.89 o
  -1   0  20      147.35      161.88      8.47 o
   0   0  20       28.73       41.16      4.24 o
   1   0  20       23.61       28.48      3.48 o
   2   0  20       10.57       16.62      2.62 o
   3   0  20       29.15       44.92      2.69 o
   4   0  20       50.84       65.12      2.98 o
   5   0  20       36.93       42.14      2.15 o
   6   0  20        1.81        1.67      0.80 o
 -10   1  20        0.82        0.85      0.37 o
  -9   1  20        4.22        3.12      0.67 o
  -8   1  20        7.24        8.32      0.86 o
  -7   1  20       23.74       22.12      1.89 o
  -6   1  20       53.78       60.81      2.49 o
  -5   1  20       43.87       42.94      2.19 o
  -4   1  20       21.64       16.91      1.41 o
  -3   1  20       14.30       12.55      1.22 o
  -2   1  20       18.69       20.60      1.34 o
  -1   1  20      116.28      132.36      4.10 o
   0   1  20       75.46       82.74      3.33 o
   1   1  20       12.94       12.83      1.08 o
   2   1  20        2.33        3.20      0.75 o
   3   1  20       19.30       17.71      1.13 o
   4   1  20       36.38       32.83      1.30 o
   5   1  20        0.35       -0.14      0.29 o
   6   1  20        4.85        3.74      0.61 o
 -10   2  20        0.74        0.29      0.56 o
  -9   2  20       25.22       22.26      1.46 o
  -8   2  20       37.53       34.51      2.08 o
  -7   2  20        0.66        0.29      0.62 o
  -6   2  20       10.88       10.63      1.37 o
  -5   2  20       20.05       17.96      1.34 o
  -4   2  20       12.43       11.49      1.12 o
  -3   2  20       23.06       24.85      1.63 o
  -2   2  20       70.03       66.94      2.18 o
  -1   2  20       21.45       19.25      1.57 o
   0   2  20        0.13        0.83      0.44 o
   1   2  20        1.51        0.57      0.55 o
   2   2  20       22.01       28.99      1.79 o
   3   2  20        0.73        0.37      0.42 o
   4   2  20        0.40        0.48      0.43 o
   5   2  20        6.84        6.04      0.55 o
   6   2  20       18.91       22.78      1.29 o
  -9   3  20        6.65        5.52      0.69 o
  -8   3  20       25.18       26.51      1.63 o
  -7   3  20        2.08        1.52      0.93 o
  -6   3  20       27.49       27.38      1.94 o
  -5   3  20       17.05       16.19      1.56 o
  -4   3  20       27.01       19.50      1.68 o
  -3   3  20        4.44        4.73      0.71 o
  -2   3  20        3.95        4.58      0.68 o
  -1   3  20        0.03        0.15      0.38 o
   0   3  20        1.93        1.81      0.43 o
   1   3  20       42.04       43.98      1.76 o
   2   3  20        2.36        0.63      0.35 o
   3   3  20        1.09        0.45      0.42 o
   4   3  20        6.28        3.22      0.79 o
   5   3  20        8.12        5.22      0.71 o
  -8   4  20       19.31       13.60      0.96 o
  -7   4  20        0.11       -0.42      0.42 o
  -6   4  20        9.92       11.75      1.13 o
  -5   4  20        6.01        2.34      0.53 o
  -4   4  20        0.25        0.15      1.01 o
  -3   4  20        0.02       -0.18      0.38 o
  -2   4  20        0.51       -0.31      0.48 o
  -1   4  20        1.60        2.46      0.38 o
   0   4  20        0.31        0.37      0.35 o
   1   4  20       18.75       21.88      1.30 o
   2   4  20       15.00       15.63      2.76 o
   3   4  20        0.43        2.14      0.54 o
   4   4  20        0.27        0.27      0.29 o
  -5   5  20        5.89        3.58      0.74 o
  -4   5  20       86.33       71.20      2.94 o
  -3   5  20       26.94       20.77      1.77 o
  -2   5  20        7.67        5.37      0.84 o
  -1   5  20       18.79       16.37      2.81 o
   0   5  20        0.17        1.32      0.42 o
   1   5  20        1.61        2.57      0.61 o
   2   5  20        3.71        5.19      0.93 o
  -9   1  21        0.53        0.33      0.76 o
  -8   1  21        2.33        1.81      0.38 o
  -7   1  21        3.29        2.17      0.52 o
  -6   1  21        0.71        0.94      0.36 o
  -5   1  21        0.08        0.46      0.41 o
  -4   1  21        4.75        4.90      0.65 o
  -3   1  21        0.03        0.39      0.34 o
  -2   1  21       27.31       24.80      2.15 o
  -1   1  21       11.94       15.65      2.19 o
   0   1  21        5.33        6.72      1.23 o
   1   1  21        0.67        1.82      0.72 o
   2   1  21        1.64        0.82      0.57 o
   3   1  21        3.96        3.34      0.49 o
   4   1  21       13.16        8.63      0.70 o
   5   1  21        6.81        6.45      1.03 o
  -9   2  21       14.77       16.22      0.97 o
  -8   2  21       14.11       11.09      1.23 o
  -7   2  21        1.93        0.67      0.39 o
  -6   2  21        9.81        9.62      1.09 o
  -5   2  21        5.58        3.95      0.77 o
  -4   2  21        0.13       -0.17      0.36 o
  -3   2  21        0.17        0.28      0.46 o
  -2   2  21        4.48        6.07      1.09 o
  -1   2  21       42.23       43.12      2.02 o
   0   2  21        0.21        0.25      0.45 o
   1   2  21        6.46        5.73      0.60 o
   2   2  21       22.34       22.16      1.23 o
   3   2  21       23.40       23.43      1.02 o
   4   2  21        2.24        3.66      0.48 o
  -8   3  21        0.04        0.17      0.23 o
  -7   3  21       18.71       17.49      1.21 o
  -6   3  21       15.54       13.89      1.57 o
  -5   3  21        5.15        3.22      0.88 o
  -4   3  21        2.62        2.65      0.74 o
  -3   3  21        6.97        4.15      0.55 o
  -2   3  21        0.26        0.74      0.33 o
  -1   3  21       21.63       25.03      1.78 o
   0   3  21        2.35        1.64      0.48 o
   1   3  21        0.01       -0.06      0.29 o
   2   3  21        5.90        4.28      0.62 o
   3   3  21        2.86        0.74      0.28 o
  -6   4  21        0.81        1.65      0.59 o
  -5   4  21        2.58        2.91      1.07 o
  -4   4  21        5.70        4.24      0.92 o
  -3   4  21        1.72        1.01      0.56 o
  -2   4  21        0.43       -0.30      0.41 o
  -1   4  21        0.04        0.16      0.57 o
   0   4  21        3.55        3.66      0.83 o
   1   4  21       12.24       15.23      1.58 o
  -8   0  22       94.58      106.58      3.59 o
  -7   0  22       22.87       23.15      1.93 o
  -6   0  22        0.90        3.12      0.55 o
  -5   0  22        5.56        7.18      0.96 o
  -4   0  22       22.95       30.72      2.32 o
  -3   0  22       29.89       34.55      3.10 o
  -2   0  22      112.07      127.27      6.02 o
  -1   0  22       21.90       14.88      2.14 o
   0   0  22        8.86       10.32      1.79 o
   1   0  22        6.61        5.73      1.37 o
   2   0  22       36.81       41.24      2.91 o
   3   0  22       25.98       16.02      1.54 o
  -7   1  22       37.50       34.01      1.60 o
  -6   1  22       56.80       53.01      1.73 o
  -5   1  22       41.27       36.57      1.27 o
  -4   1  22        0.84        0.13      0.26 o
  -3   1  22        4.92        2.86      0.71 o
  -2   1  22       90.58       78.91      3.26 o
  -1   1  22        2.67        1.12      1.21 o
   0   1  22       23.91       32.19      2.02 o
   1   1  22        1.93        0.86      0.36 o
   2   1  22        0.47       -0.31      0.49 o
   3   1  22       10.86       11.25      1.36 o
  -6   2  22        0.22        0.46      0.24 o
  -5   2  22       29.07       34.17      1.34 o
  -4   2  22       17.63       15.04      0.87 o
  -3   2  22        1.25        3.30      0.63 o
  -2   2  22       14.19       15.30      1.33 o
  -1   2  22        3.69        6.62      0.94 o
   0   2  22        9.83        7.96      0.97 o
   1   2  22       13.63       12.30      0.88 o
   2   2  22       26.19       17.75      3.10 o
  -5   3  22       15.79       14.76      1.50 o
  -4   3  22       11.68       10.35      1.37 o
  -3   3  22        0.39        0.68      0.59 o
  -2   3  22        1.09        0.55      0.46 o
  -1   3  22        1.62        0.10      0.40 o
   0   3  22        0.58        0.36      0.38 o
  -4   1  23        5.40        6.00      0.99 o
  -3   1  23       33.78       25.37      1.60 o
  -2   1  23        0.45        1.32      0.43 o
  -1   1  23       25.22       28.18      1.54 o
   0   1  23        0.88        1.27      0.42 o
  -3   2  23        0.22        2.08      0.61 o
  -2   2  23        0.90        0.64      0.40 o
 
